# Supplementary material for: Myeloid-specific deletion of chitinase-3-like 1 protein ameliorates murine diet-induced steatohepatitis progression
Source: J Mol Med (Berl). 2023 May 11;101(7):813–28. doi: 10.1007/s00109-023-02325-4 (PMC10300183; doi:10.1007/s00109-023-02325-4)
Supplement: Supplementary file 2 — Supplementary file2 (XLSX 1437 KB) [file 109_2023_2325_MOESM2_ESM.xlsx]

## Sheet: 20211206_feldstein_kim_mouse_Ch
ENSEMBL	ENTREZID	SYMBOL	gene_type	logFC	AveExpr	t	P.Value	adj.P.Val
ENSMUSG00000029816	93695	Gpnmb	protein_coding	11.6425	5.40069	10.5271	1.34936e-07	9.95245e-06
ENSMUSG00000049723	17381	Mmp12	protein_coding	10.7523	4.78635	9.00461	7.7527e-07	2.37143e-05
ENSMUSG00000091572	637004	Vmn2r3	protein_coding	8.49862	0.527619	9.57907	3.908e-07	1.74126e-05
ENSMUSG00000030144	17474	Clec4d	protein_coding	7.79761	1.02177	8.12362	2.36854e-06	4.51954e-05
ENSMUSG00000049598	240916	Vsig8	protein_coding	7.76614	-0.0859922	11.843	3.48547e-08	4.88979e-06
ENSMUSG00000018623	17393	Mmp7	protein_coding	7.25219	0.889606	3.27522	0.00627715	0.0149024
ENSMUSG00000023992	83433	Trem2	protein_coding	7.12037	3.43245	9.87902	2.76739e-07	1.51137e-05
ENSMUSG00000050359	20753	Sprr1a	protein_coding	7.07228	-0.746603	7.63623	4.56125e-06	6.89202e-05
ENSMUSG00000027737	26570	Slc7a11	protein_coding	7.04475	-0.0552528	14.5137	3.1859e-09	1.36842e-06
ENSMUSG00000039131	54120	Gipc2	protein_coding	7.03994	0.91177	9.69535	3.41522e-07	1.60959e-05
ENSMUSG00000053687	319446	Dpep2	protein_coding	7.00344	0.414583	11.0416	7.82402e-08	7.56612e-06
ENSMUSG00000034634	17068	Ly6d	protein_coding	6.95128	3.47336	7.53839	5.22035e-06	7.42393e-05
ENSMUSG00000095609	100861753	Gm21188	protein_coding	6.86791	0.857384	8.26745	1.96234e-06	4.02524e-05
ENSMUSG00000025473	11501	Adam8	protein_coding	6.71793	3.45658	7.03735	1.06162e-05	0.000118255
ENSMUSG00000026822	16819	Lcn2	protein_coding	6.53467	6.18534	14.1124	4.44653e-09	1.61248e-06
ENSMUSG00000037868	13654	Egr2	protein_coding	6.52294	0.933903	10.9554	8.55952e-08	8.09743e-06
ENSMUSG00000024598	14119	Fbn2	protein_coding	6.5045	-0.691356	6.17587	3.88387e-05	0.000290234
ENSMUSG00000046167	235379	Gldn	protein_coding	6.48929	0.685341	3.72601	0.00268407	0.00739253
ENSMUSG00000050578	17386	Mmp13	protein_coding	6.48214	0.40465	8.29294	1.89845e-06	3.95702e-05
ENSMUSG00000035186	24108	Ubd	protein_coding	6.41105	3.63489	10.446	1.47347e-07	1.05693e-05
ENSMUSG00000001131	21857	Timp1	protein_coding	6.33698	0.979712	11.5956	4.45139e-08	5.48235e-06
ENSMUSG00000066607	319477	Insyn1	protein_coding	6.19874	-0.264361	9.96654	2.50616e-07	1.42252e-05
ENSMUSG00000040907	232975	Atp1a3	protein_coding	6.18986	1.85622	6.21728	3.64076e-05	0.000277563
ENSMUSG00000071550	212517	Cfap44	protein_coding	6.09938	-1.06865	10.1931	1.94491e-07	1.27129e-05
ENSMUSG00000032013	72169	Trim29	protein_coding	6.07859	-1.07895	14.8967	2.33542e-09	1.25539e-06
ENSMUSG00000016763	64706	Scube1	protein_coding	6.03927	2.19252	6.29323	3.23564e-05	0.000255903
ENSMUSG00000030789	16411	Itgax	protein_coding	6	3.906	7.91422	3.12801e-06	5.34273e-05
ENSMUSG00000028427	11832	Aqp7	protein_coding	5.83108	-0.775562	12.65	1.61603e-08	3.45858e-06
ENSMUSG00000030142	56619	Clec4e	protein_coding	5.81299	0.14778	8.46732	1.51672e-06	3.53585e-05
ENSMUSG00000047501	12740	Cldn4	protein_coding	5.79839	-0.412212	5.94573	5.58705e-05	0.000376556
ENSMUSG00000052336	13051	Cx3cr1	protein_coding	5.78637	2.25641	6.42176	2.65492e-05	0.00022218
ENSMUSG00000016349	13628	Eef1a2	protein_coding	5.74905	-1.07273	11.1825	6.76324e-08	6.89166e-06
ENSMUSG00000075224	241528	Lrrc55	protein_coding	5.6595	-0.462893	6.15928	3.98608e-05	0.000296009
ENSMUSG00000001506	12842	Col1a1	protein_coding	5.56683	5.95701	19.1593	1.12033e-10	2.11915e-07
ENSMUSG00000101389	666907	Ms4a4a	protein_coding	5.55512	-0.732217	7.98311	2.85293e-06	5.06823e-05
ENSMUSG00000001020	20198	S100a4	protein_coding	5.53344	1.38325	6.67122	1.82009e-05	0.000172059
ENSMUSG00000040133	381413	Gpr176	protein_coding	5.52182	-0.909361	8.11773	2.38698e-06	4.54079e-05
ENSMUSG00000043903	195209	Zfp469	protein_coding	5.49496	-0.132635	5.99313	5.18077e-05	0.000355498
ENSMUSG00000102418	26904	Sh2d1b1	protein_coding	5.41168	-0.396006	4.91214	0.000313302	0.00134678
ENSMUSG00000090996	NA	NA	protein_coding	5.37895	-2.53631	2.23358	0.0443742	0.0765268
ENSMUSG00000030162	108078	Olr1	protein_coding	5.37311	-1.19907	12.3051	2.23261e-08	4.00186e-06
ENSMUSG00000044162	414084	Tnip3	protein_coding	5.36487	-0.751	9.33668	5.1972e-07	1.98934e-05
ENSMUSG00000029915	23845	Clec5a	protein_coding	5.35857	-0.189882	8.79507	1.00356e-06	2.69578e-05
ENSMUSG00000051225	239463	Fam83a	protein_coding	5.35526	2.42825	5.22727	0.000182325	0.00089082
ENSMUSG00000040809	12655	Chil3	protein_coding	5.32905	-0.456856	7.8246	3.52895e-06	5.78049e-05
ENSMUSG00000050967	263764	Creg2	protein_coding	5.3232	-1.31693	9.1072	6.84357e-07	2.27335e-05
ENSMUSG00000030208	13730	Emp1	protein_coding	5.32318	3.75183	7.89287	3.21892e-06	5.45753e-05
ENSMUSG00000060572	17150	Mfap2	protein_coding	5.30925	-0.328602	7.27536	7.54778e-06	9.34879e-05
ENSMUSG00000038132	666794	Rbm24	protein_coding	5.26496	-1.52337	4.88075	0.000330901	0.00140805
ENSMUSG00000030117	14562	Gdf3	protein_coding	5.24148	-1.03085	10.1919	1.94759e-07	1.27129e-05
ENSMUSG00000020905	216835	Usp43	protein_coding	5.13244	-0.0641681	5.6621	8.83518e-05	0.000521443
ENSMUSG00000050335	16854	Lgals3	protein_coding	5.1231	6.18203	24.0996	6.7364e-12	4.39718e-08
ENSMUSG00000040751	56743	Lat2	protein_coding	5.09429	1.90108	5.92624	5.76372e-05	0.00038469
ENSMUSG00000029602	19415	Rasal1	protein_coding	5.08251	0.789009	4.50435	0.000643716	0.0023462
ENSMUSG00000021696	74559	Elovl7	protein_coding	5.02846	0.617384	5.33358	0.000152358	0.000783232
ENSMUSG00000024529	16948	Lox	protein_coding	5.02307	0.798665	6.04528	4.76962e-05	0.000335943
ENSMUSG00000028785	15444	Hpca	protein_coding	4.99535	-0.100802	8.87957	9.03869e-07	2.5486e-05
ENSMUSG00000026971	16420	Itgb6	protein_coding	4.97972	-1.56721	7.33739	6.91385e-06	8.82511e-05
ENSMUSG00000027797	13175	Dclk1	protein_coding	4.97521	-0.189537	9.24669	5.78585e-07	2.11581e-05
ENSMUSG00000004113	12287	Cacna1b	protein_coding	4.96912	-1.91429	6.1512	4.03685e-05	0.000299098
ENSMUSG00000034593	17918	Myo5a	protein_coding	4.95252	3.0135	10.1508	2.03849e-07	1.29187e-05
ENSMUSG00000026628	11910	Atf3	protein_coding	4.94887	3.52309	13.3364	8.683e-09	2.41184e-06
ENSMUSG00000074240	234421	Cib3	protein_coding	4.93207	3.8108	4.81847	0.000368949	0.00153396
ENSMUSG00000028664	13844	Ephb2	protein_coding	4.92984	0.422457	11.5017	4.88981e-08	5.77265e-06
ENSMUSG00000024401	21926	Tnf	protein_coding	4.9281	-0.137604	7.19073	8.514e-06	0.000101322
ENSMUSG00000043939	328830	A530064D06Rik	protein_coding	4.92529	-0.782738	7.46845	5.75318e-06	7.88119e-05
ENSMUSG00000099974	12047	Bcl2a1d	protein_coding	4.86378	0.541414	6.98801	1.14044e-05	0.00012407
ENSMUSG00000002808	105298	Epdr1	protein_coding	4.85895	1.33062	8.059	2.5794e-06	4.76295e-05
ENSMUSG00000032357	26944	Tinag	protein_coding	4.8447	-1.76623	4.58464	0.000557694	0.00208855
ENSMUSG00000035385	20296	Ccl2	protein_coding	4.83612	1.43632	11.9142	3.25131e-08	4.78473e-06
ENSMUSG00000063506	239027	Arhgap22	protein_coding	4.82642	1.42629	7.30561	7.2312e-06	9.07725e-05
ENSMUSG00000049493	102502	Pls1	protein_coding	4.817	0.586449	5.6855	8.50378e-05	0.000508552
ENSMUSG00000099398	383435	Ms4a14	protein_coding	4.81473	0.00126587	5.80561	6.99684e-05	0.000442557
ENSMUSG00000015709	11864	Arnt2	protein_coding	4.81446	-1.64054	4.2889	0.000949622	0.00320592
ENSMUSG00000030278	14311	Cidec	protein_coding	4.81403	3.95024	6.01516	5.00272e-05	0.000346291
ENSMUSG00000056737	12332	Capg	protein_coding	4.80944	4.36336	13.8057	5.77009e-09	1.95413e-06
ENSMUSG00000020312	216148	Shc2	protein_coding	4.80039	1.28112	4.54246	0.000601291	0.00221935
ENSMUSG00000029371	20311	Cxcl5	protein_coding	4.79832	-1.15088	6.31126	3.14669e-05	0.000250488
ENSMUSG00000038179	75345	Slamf7	protein_coding	4.77176	2.06897	7.9645	2.92457e-06	5.15254e-05
ENSMUSG00000058427	20310	Cxcl2	protein_coding	4.77115	-0.238123	8.52432	1.41043e-06	3.34886e-05
ENSMUSG00000031538	18791	Plat	protein_coding	4.76837	1.75626	6.13125	4.16522e-05	0.000305146
ENSMUSG00000072812	NA	NA	protein_coding	4.75531	1.89444	8.7192	1.10312e-06	2.85738e-05
ENSMUSG00000017400	217154	Stac2	protein_coding	4.74924	0.362003	6.80971	1.48126e-05	0.000148753
ENSMUSG00000063193	217304	Cd300lb	protein_coding	4.74512	2.9247	9.8604	2.82664e-07	1.51859e-05
ENSMUSG00000056888	73690	Glipr1	protein_coding	4.73728	2.12703	8.03397	2.66639e-06	4.889e-05
ENSMUSG00000027408	56264	Cpxm1	protein_coding	4.72917	2.79434	6.48382	2.41504e-05	0.000208245
ENSMUSG00000076434	71856	Wfdc3	protein_coding	4.72281	-0.801814	5.69222	8.41109e-05	0.000504163
ENSMUSG00000021451	20354	Sema4d	protein_coding	4.69451	3.36999	9.17308	6.32035e-07	2.22405e-05
ENSMUSG00000089929	12045	Bcl2a1b	protein_coding	4.68697	2.51358	11.5552	4.63469e-08	5.6024e-06
ENSMUSG00000034394	16878	Lif	protein_coding	4.67927	-1.18091	6.65012	1.87856e-05	0.000175175
ENSMUSG00000038677	268935	Scube3	protein_coding	4.66705	0.543952	4.0654	0.00142925	0.00445214
ENSMUSG00000111709	100042295	Gm3776	protein_coding	4.6653	4.17251	12.4012	2.03884e-08	3.86593e-06
ENSMUSG00000034612	58250	Chst11	protein_coding	4.65512	1.25517	9.80005	3.02818e-07	1.53952e-05
ENSMUSG00000025351	12512	Cd63	protein_coding	4.60487	4.97396	13.6438	6.63457e-09	1.99277e-06
ENSMUSG00000002020	16997	Ltbp2	protein_coding	4.58693	3.07514	4.85125	0.000348387	0.00146338
ENSMUSG00000018930	20303	Ccl4	protein_coding	4.57326	-0.538758	6.43125	2.61666e-05	0.000219591
ENSMUSG00000021384	66329	Susd3	protein_coding	4.55783	-0.195407	8.441	1.56866e-06	3.58105e-05
ENSMUSG00000041605	67313	Inava	protein_coding	4.54734	-1.60344	3.78835	0.00238891	0.00674174
ENSMUSG00000045903	225872	Npas4	protein_coding	4.5249	-1.71894	9.83077	2.92374e-07	1.52131e-05
ENSMUSG00000035373	20306	Ccl7	protein_coding	4.52158	-0.700176	9.06975	7.16149e-07	2.30279e-05
ENSMUSG00000027656	22403	Ccn5	protein_coding	4.52045	1.39882	3.82115	0.00224716	0.00641379
ENSMUSG00000029659	70717	Medag	protein_coding	4.49409	-0.62715	7.98651	2.84e-06	5.05815e-05
ENSMUSG00000024503	20730	Spink1	protein_coding	4.49091	-0.624213	5.67551	8.64372e-05	0.000513627
ENSMUSG00000079625	277203	Tm4sf19	protein_coding	4.48891	-1.80903	8.09374	2.46366e-06	4.62778e-05
ENSMUSG00000027994	66815	Mcub	protein_coding	4.47912	-0.354023	6.57486	2.10377e-05	0.000188993
ENSMUSG00000031779	20299	Ccl22	protein_coding	4.47544	0.253978	6.3549	2.94184e-05	0.000239288
ENSMUSG00000039109	74145	F13a1	protein_coding	4.43527	-0.100062	8.20508	2.12852e-06	4.21554e-05
ENSMUSG00000003882	16197	Il7r	protein_coding	4.43235	2.36627	8.62177	1.2467e-06	3.08836e-05
ENSMUSG00000043157	219144	Arl11	protein_coding	4.43166	1.72206	13.1271	1.04626e-08	2.73401e-06
ENSMUSG00000026817	11636	Ak1	protein_coding	4.42977	0.654671	5.82187	6.81555e-05	0.0004334
ENSMUSG00000024672	109225	Ms4a7	protein_coding	4.39076	2.41722	4.75243	0.00041432	0.00166768
ENSMUSG00000037628	72391	Cdkn3	protein_coding	4.38698	-0.504849	6.67073	1.82142e-05	0.00017206
ENSMUSG00000028369	64817	Svep1	protein_coding	4.37507	2.71054	5.02219	0.000258935	0.00116365
ENSMUSG00000029223	22223	Uchl1	protein_coding	4.37143	-1.35834	6.10731	4.3249e-05	0.00031385
ENSMUSG00000043017	19222	Ptgir	protein_coding	4.35905	0.149934	9.35975	5.05687e-07	1.97657e-05
ENSMUSG00000030827	56636	Fgf21	protein_coding	4.35863	1.72385	3.50021	0.00410237	0.0104623
ENSMUSG00000062991	211323	Nrg1	protein_coding	4.34734	1.47581	6.79066	1.52362e-05	0.000151506
ENSMUSG00000016283	14990	H2-M2	protein_coding	4.34196	-0.0302498	4.89753	0.000321367	0.0013751
ENSMUSG00000021403	20706	Serpinb9b	protein_coding	4.34091	-0.893835	5.64991	9.01325e-05	0.000530036
ENSMUSG00000015484	329274	Fam163a	protein_coding	4.3287	-1.53483	7.3637	6.66228e-06	8.62003e-05
ENSMUSG00000008136	14200	Fhl2	protein_coding	4.30276	1.09806	4.33838	0.000868087	0.00299574
ENSMUSG00000021614	13003	Vcan	protein_coding	4.30132	0.451897	8.52266	1.41342e-06	3.34886e-05
ENSMUSG00000015852	80891	Fcrls	protein_coding	4.29205	-2.06408	4.15131	0.00122064	0.0039115
ENSMUSG00000028392	192120	Bspry	protein_coding	4.28836	-0.904112	6.58315	2.07759e-05	0.000187184
ENSMUSG00000032080	11808	Apoa4	protein_coding	4.26087	9.02959	9.16982	6.3452e-07	2.22679e-05
ENSMUSG00000063142	16531	Kcnma1	protein_coding	4.26032	-1.05917	3.59314	0.0034438	0.00903331
ENSMUSG00000074183	14857	Gsta1	protein_coding	4.26008	4.44497	9.94785	2.55964e-07	1.44035e-05
ENSMUSG00000025804	12768	Ccr1	protein_coding	4.2474	0.31857	6.61949	1.96697e-05	0.000180951
ENSMUSG00000048078	23966	Tenm4	protein_coding	4.22821	-1.23591	4.76584	0.000404654	0.00163935
ENSMUSG00000030653	207728	Pde2a	protein_coding	4.21485	-2.32119	1.39216	0.188021	0.258299
ENSMUSG00000042808	14776	Gpx2	protein_coding	4.20886	-1.51505	6.78712	1.53162e-05	0.000151824
ENSMUSG00000021596	78771	Mctp1	protein_coding	4.20206	-0.987939	5.03971	0.000251234	0.00113826
ENSMUSG00000074738	230991	Fndc10	protein_coding	4.19789	1.35104	7.04849	1.04462e-05	0.00011676
ENSMUSG00000049420	77220	Tmem200a	protein_coding	4.178	-1.02177	6.80396	1.49393e-05	0.000149679
ENSMUSG00000055254	18212	Ntrk2	protein_coding	4.1671	3.44481	6.90894	1.28001e-05	0.000134959
ENSMUSG00000022415	20972	Syngr1	protein_coding	4.14686	1.42923	9.01686	7.63766e-07	2.36035e-05
ENSMUSG00000034227	15223	Foxj1	protein_coding	4.14563	0.48112	4.6868	0.000465185	0.00182044
ENSMUSG00000033187	212998	BC016579	protein_coding	4.14442	-1.12332	6.79515	1.51351e-05	0.000151178
ENSMUSG00000031150	54648	Ccdc120	protein_coding	4.13763	2.4569	9.4907	4.33324e-07	1.84269e-05
ENSMUSG00000010154	234857	Spire2	protein_coding	4.13748	-1.01868	6.47193	2.45914e-05	0.000211072
ENSMUSG00000071324	213402	Armc2	protein_coding	4.12743	-1.3322	7.16798	8.79568e-06	0.000104199
ENSMUSG00000051212	321019	Gpr183	protein_coding	4.12719	-0.342809	7.12202	9.39508e-06	0.000109122
ENSMUSG00000067276	12338	Capn6	protein_coding	4.12221	2.08058	8.63012	1.23364e-06	3.08529e-05
ENSMUSG00000026043	12825	Col3a1	protein_coding	4.12204	7.55724	18.0053	2.38395e-10	3.45805e-07
ENSMUSG00000029254	56792	Stap1	protein_coding	4.11869	2.01597	8.46517	1.5209e-06	3.53929e-05
ENSMUSG00000037224	231125	Zfyve28	protein_coding	4.11795	-1.51316	7.0415	1.05525e-05	0.000117746
ENSMUSG00000040152	21825	Thbs1	protein_coding	4.11751	2.6398	7.49748	5.52535e-06	7.68914e-05
ENSMUSG00000002384	12164	Bmp8b	protein_coding	4.10771	-1.28398	4.55216	0.000590956	0.00218633
ENSMUSG00000023067	12575	Cdkn1a	protein_coding	4.10622	3.65683	4.94853	0.000294111	0.00128529
ENSMUSG00000032334	16949	Loxl1	protein_coding	4.09866	2.93771	7.28729	7.42121e-06	9.23584e-05
ENSMUSG00000054342	16534	Kcnn4	protein_coding	4.09627	1.75179	5.79685	7.09657e-05	0.000446292
ENSMUSG00000029661	12843	Col1a2	protein_coding	4.06202	6.48413	17.5954	3.1514e-10	3.63367e-07
ENSMUSG00000029811	76507	Aoc1	protein_coding	4.05434	-1.60271	5.4605	0.000123215	0.000670799
ENSMUSG00000000983	14038	Wfdc18	protein_coding	4.05179	-1.74358	5.74704	7.69311e-05	0.000473967
ENSMUSG00000029161	68567	Cgref1	protein_coding	4.02134	2.40543	8.83269	9.57798e-07	2.62827e-05
ENSMUSG00000048126	12835	Col6a3	protein_coding	4.02127	5.76146	10.8845	9.2193e-08	8.41664e-06
ENSMUSG00000028364	21923	Tnc	protein_coding	4.01318	2.76973	9.07834	7.08718e-07	2.30157e-05
ENSMUSG00000028555	230603	Ttc39a	protein_coding	4.009	2.74192	13.5103	7.45212e-09	2.16194e-06
ENSMUSG00000039153	12393	Runx2	protein_coding	3.98841	0.598115	6.6199	1.96576e-05	0.000180951
ENSMUSG00000029822	71720	Osbpl3	protein_coding	3.98162	4.47167	14.8756	2.37523e-09	1.25539e-06
ENSMUSG00000031506	320139	Ptpn7	protein_coding	3.98093	0.950295	5.59093	9.92959e-05	0.000571513
ENSMUSG00000028238	242341	Atp6v0d2	protein_coding	3.97279	4.17538	5.68046	8.5741e-05	0.000510652
ENSMUSG00000021536	210044	Adcy2	protein_coding	3.97244	-0.826005	6.62695	1.94503e-05	0.000180087
ENSMUSG00000030786	16409	Itgam	protein_coding	3.96925	3.82775	6.99567	1.1278e-05	0.000123106
ENSMUSG00000038732	218121	Mboat1	protein_coding	3.95831	-0.612035	4.90441	0.000317545	0.00136108
ENSMUSG00000095028	668101	Sirpb1b	protein_coding	3.95061	-0.432717	4.36313	0.00083006	0.00288818
ENSMUSG00000056529	19204	Ptafr	protein_coding	3.94734	2.89328	10.6846	1.13944e-07	9.27529e-06
ENSMUSG00000041301	12638	Cftr	protein_coding	3.94494	-0.321195	4.38662	0.000795555	0.00279268
ENSMUSG00000044927	243529	H1f10	protein_coding	3.93937	-0.608892	7.20039	8.39742e-06	0.000100316
ENSMUSG00000024659	16952	Anxa1	protein_coding	3.91853	4.56468	12.1802	2.51461e-08	4.26341e-06
ENSMUSG00000045136	73710	Tubb2b	protein_coding	3.91813	0.247484	5.02992	0.000255506	0.00115141
ENSMUSG00000030717	56312	Nupr1	protein_coding	3.91563	1.92494	8.78279	1.019e-06	2.72604e-05
ENSMUSG00000002076	74377	Hsf2bp	protein_coding	3.91529	-1.12793	6.75614	1.60364e-05	0.000156938
ENSMUSG00000021728	13723	Emb	protein_coding	3.9086	1.8443	6.8872	1.32146e-05	0.000137245
ENSMUSG00000035279	269855	Ssc5d	protein_coding	3.8952	1.07238	6.74189	1.63798e-05	0.000159106
ENSMUSG00000060716	211945	Plekhh1	protein_coding	3.88655	-0.124179	5.15198	0.000207245	0.000983132
ENSMUSG00000024388	17922	Myo7b	protein_coding	3.86994	-1.15189	3.69558	0.00284145	0.00776049
ENSMUSG00000025912	17864	Mybl1	protein_coding	3.86536	1.58478	4.42309	0.000744904	0.0026469
ENSMUSG00000070419	622127	Cyp3a57	protein_coding	3.86397	-1.29771	5.30185	0.000160722	0.000814843
ENSMUSG00000040711	268396	Sh3pxd2b	protein_coding	3.85945	3.33093	9.20314	6.09591e-07	2.18632e-05
ENSMUSG00000049109	210757	Themis	protein_coding	3.85504	2.8279	5.54653	0.000106838	0.000603273
ENSMUSG00000021208	217845	Ifi27l2b	protein_coding	3.85435	4.80263	10.2991	1.73012e-07	1.19506e-05
ENSMUSG00000047497	239337	Adamts12	protein_coding	3.8515	1.15357	5.7326	7.87568e-05	0.000482256
ENSMUSG00000049103	12772	Ccr2	protein_coding	3.85149	3.18845	11.7352	3.87544e-08	5.00929e-06
ENSMUSG00000024803	107765	Ankrd1	protein_coding	3.84789	0.213468	4.73112	0.00043017	0.00171102
ENSMUSG00000020399	171285	Havcr2	protein_coding	3.84556	1.19285	6.66301	1.8426e-05	0.000173308
ENSMUSG00000027907	20195	S100a11	protein_coding	3.8407	4.62451	18.9283	1.2986e-10	2.11915e-07
ENSMUSG00000020656	195733	Grhl1	protein_coding	3.84064	1.34615	7.13476	9.2248e-06	0.000107459
ENSMUSG00000003534	12305	Ddr1	protein_coding	3.83703	3.38433	6.14179	4.09688e-05	0.000302344
ENSMUSG00000079298	80782	Klrb1b	protein_coding	3.83427	-0.901583	4.33696	0.000870313	0.00300183
ENSMUSG00000068744	56742	Psrc1	protein_coding	3.8333	0.173494	7.36148	6.68309e-06	8.62985e-05
ENSMUSG00000034040	212996	Galnt17	protein_coding	3.82905	-1.52007	5.19254	0.000193408	0.000932746
ENSMUSG00000052688	226421	Rab7b	protein_coding	3.80924	3.17243	9.87374	2.78404e-07	1.51137e-05
ENSMUSG00000048612	226101	Myof	protein_coding	3.80865	4.46308	8.25817	1.98618e-06	4.03598e-05
ENSMUSG00000049130	12273	C5ar1	protein_coding	3.80194	2.6418	9.12825	6.67153e-07	2.26951e-05
ENSMUSG00000000982	20302	Ccl3	protein_coding	3.79927	-0.0506246	5.7157	8.0952e-05	0.00049076
ENSMUSG00000022340	319613	Sybu	protein_coding	3.79359	0.0684663	3.85821	0.00209733	0.00606974
ENSMUSG00000026413	18772	Pkp1	protein_coding	3.79126	0.124095	3.7224	0.00270227	0.00743149
ENSMUSG00000034127	216350	Tspan8	protein_coding	3.79022	2.23289	4.11361	0.00130803	0.00413306
ENSMUSG00000026825	13429	Dnm1	protein_coding	3.78891	0.27698	5.86428	6.36556e-05	0.000413138
ENSMUSG00000003484	72054	Cyp4f18	protein_coding	3.78434	1.27982	8.854	9.32874e-07	2.60162e-05
ENSMUSG00000024300	17916	Myo1f	protein_coding	3.78287	4.46904	9.19401	6.16318e-07	2.19837e-05
ENSMUSG00000031740	17390	Mmp2	protein_coding	3.78242	3.85217	6.11477	4.27443e-05	0.000310878
ENSMUSG00000020159	216643	Gabrp	protein_coding	3.77766	-1.41218	5.6264	9.36734e-05	0.000546113
ENSMUSG00000028111	13038	Ctsk	protein_coding	3.77536	2.29041	7.10489	9.62954e-06	0.000111547
ENSMUSG00000102037	12044	Bcl2a1a	protein_coding	3.77073	-0.118938	7.59901	4.80092e-06	7.08057e-05
ENSMUSG00000053182	208166	Gm609	protein_coding	3.76847	-0.0460925	3.51106	0.00401928	0.0102845
ENSMUSG00000095788	320832	Sirpb1a	protein_coding	3.76824	-0.335087	3.05822	0.00947203	0.0208283
ENSMUSG00000042817	14255	Flt3	protein_coding	3.76491	0.555075	5.31206	0.000157979	0.000804062
ENSMUSG00000029675	13717	Eln	protein_coding	3.76243	3.57689	5.30053	0.000161078	0.000816016
ENSMUSG00000062184	50786	Hs6st2	protein_coding	3.76241	-1.53515	5.77467	7.35595e-05	0.00045862
ENSMUSG00000046223	18793	Plaur	protein_coding	3.75085	2.2012	14.4186	3.44526e-09	1.36842e-06
ENSMUSG00000008734	64297	Gprc5b	protein_coding	3.74603	1.35698	5.93174	5.71328e-05	0.000382497
ENSMUSG00000040473	207686	Cfap69	protein_coding	3.74568	0.109944	6.22814	3.57968e-05	0.000274535
ENSMUSG00000030657	233781	Xylt1	protein_coding	3.74516	1.25308	6.12673	4.19489e-05	0.000306802
ENSMUSG00000067879	76982	Vxn	protein_coding	3.74457	-1.86897	5.37547	0.000142013	0.000746669
ENSMUSG00000037411	18787	Serpine1	protein_coding	3.73441	2.493	7.86887	3.32446e-06	5.59868e-05
ENSMUSG00000039774	230145	Galnt12	protein_coding	3.72939	0.0363474	5.85333	6.47874e-05	0.000419128
ENSMUSG00000022032	71145	Scara5	protein_coding	3.7217	3.50817	2.57422	0.0236213	0.0448742
ENSMUSG00000020695	17534	Mrc2	protein_coding	3.70691	3.36942	6.24468	3.48876e-05	0.000270784
ENSMUSG00000047205	75219	Dusp18	protein_coding	3.702	-1.75709	5.81111	6.93497e-05	0.000439495
ENSMUSG00000030165	16643	Klrd1	protein_coding	3.69947	-0.425134	6.17215	3.90654e-05	0.000291761
ENSMUSG00000032968	16322	Inha	protein_coding	3.69653	-1.18147	6.66392	1.8401e-05	0.000173198
ENSMUSG00000032231	12306	Anxa2	protein_coding	3.68878	6.06772	24.4463	5.64908e-12	4.39718e-08
ENSMUSG00000015568	16956	Lpl	protein_coding	3.68805	7.08208	11.9108	3.2619e-08	4.78473e-06
ENSMUSG00000042109	105859	Csdc2	protein_coding	3.6752	-0.518105	6.6509	1.87634e-05	0.000175094
ENSMUSG00000039013	233186	Siglecf	protein_coding	3.67504	-0.253791	7.73752	3.97127e-06	6.26661e-05
ENSMUSG00000037185	74127	Krt80	protein_coding	3.6699	0.264178	4.84768	0.00035057	0.00146972
ENSMUSG00000035455	60530	Fignl1	protein_coding	3.66926	0.583773	4.72939	0.000431483	0.00171373
ENSMUSG00000043259	71721	Fam13c	protein_coding	3.66165	0.0725826	5.73925	7.79099e-05	0.000478642
ENSMUSG00000010830	105785	Kdelr3	protein_coding	3.6529	0.625173	7.26739	7.6336e-06	9.41935e-05
ENSMUSG00000000204	20558	Slfn4	protein_coding	3.65086	0.819913	8.16778	2.23505e-06	4.33559e-05
ENSMUSG00000022947	109857	Cbr3	protein_coding	3.64689	1.94208	9.78207	3.09114e-07	1.55211e-05
ENSMUSG00000062157	242700	Ifnlr1	protein_coding	3.64235	-0.328124	4.64672	0.000499418	0.00191988
ENSMUSG00000038248	109205	Sobp	protein_coding	3.64091	-1.38595	5.27017	0.00016955	0.000846453
ENSMUSG00000034226	228543	Rhov	protein_coding	3.64083	-1.66993	5.3677	0.000143875	0.000753125
ENSMUSG00000029082	12182	Bst1	protein_coding	3.63876	-0.473302	4.86207	0.000341865	0.00144155
ENSMUSG00000026676	74186	Ccdc3	protein_coding	3.63852	2.683	8.81769	9.75777e-07	2.66501e-05
ENSMUSG00000021298	56696	Gpr132	protein_coding	3.6283	0.414211	6.67186	1.81835e-05	0.000172018
ENSMUSG00000031778	20312	Cx3cl1	protein_coding	3.62489	2.28759	4.75215	0.000414525	0.00166768
ENSMUSG00000057969	20347	Sema3b	protein_coding	3.62436	1.9647	10.5507	1.31544e-07	9.89431e-06
ENSMUSG00000040728	207920	Esrp1	protein_coding	3.61891	-0.386701	4.30358	0.000924631	0.0031435
ENSMUSG00000033730	13655	Egr3	protein_coding	3.61337	-0.514903	9.59815	3.82219e-07	1.71727e-05
ENSMUSG00000021508	57266	Cxcl14	protein_coding	3.60896	2.67092	7.98733	2.83692e-06	5.05815e-05
ENSMUSG00000013974	69189	Mcemp1	protein_coding	3.60893	-1.16264	6.35516	2.94068e-05	0.000239288
ENSMUSG00000015533	16398	Itga2	protein_coding	3.60415	0.0980823	7.05475	1.03521e-05	0.000116305
ENSMUSG00000061878	20698	Sphk1	protein_coding	3.60272	0.988504	7.01274	1.10019e-05	0.000121423
ENSMUSG00000020901	320207	Pik3r5	protein_coding	3.6014	3.13478	8.56798	1.3344e-06	3.20848e-05
ENSMUSG00000027004	20378	Frzb	protein_coding	3.59879	2.46645	7.84452	3.43531e-06	5.69859e-05
ENSMUSG00000003418	241230	St8sia6	protein_coding	3.59779	-1.17997	5.04836	0.00024752	0.00112643
ENSMUSG00000047139	12484	Cd24a	protein_coding	3.5945	3.21207	4.43808	0.00072507	0.00259479
ENSMUSG00000049538	271127	Adamts16	protein_coding	3.57108	-1.50705	4.77029	0.000401506	0.00162976
ENSMUSG00000026271	64095	Gpr35	protein_coding	3.56624	1.60943	9.50393	4.26652e-07	1.83222e-05
ENSMUSG00000016458	22431	Wt1	protein_coding	3.56583	0.0396744	7.87549	3.29499e-06	5.56482e-05
ENSMUSG00000010796	74068	Asz1	protein_coding	3.56525	-1.92607	5.55334	0.000105643	0.000598077
ENSMUSG00000021306	83924	Gpr137b	protein_coding	3.5646	3.62773	8.28311	1.92283e-06	3.97191e-05
ENSMUSG00000020627	208439	Klhl29	protein_coding	3.56257	-0.247304	6.27388	3.33411e-05	0.000260952
ENSMUSG00000045763	70350	Basp1	protein_coding	3.56086	2.66617	6.98261	1.14945e-05	0.000124643
ENSMUSG00000017167	53321	Cntnap1	protein_coding	3.55747	2.94859	4.90673	0.000316264	0.00135861
ENSMUSG00000046591	77011	Ticrr	protein_coding	3.55701	-0.920694	9.31666	5.3224e-07	2.01403e-05
ENSMUSG00000036523	268527	Greb1	protein_coding	3.55584	-1.40317	4.31431	0.000906804	0.00309418
ENSMUSG00000054675	231633	Tmem119	protein_coding	3.55493	1.82346	5.88662	6.14125e-05	0.000402278
ENSMUSG00000014543	170733	Klra17	protein_coding	3.55297	-1.37168	2.94551	0.0117285	0.0248282
ENSMUSG00000032589	12217	Bsn	protein_coding	3.55087	-0.462644	6.07269	4.5674e-05	0.000326594
ENSMUSG00000074480	72640	Mex3a	protein_coding	3.54737	-0.626848	5.0092	0.000264803	0.0011831
ENSMUSG00000022286	252973	Grhl2	protein_coding	3.54332	-0.553033	3.68555	0.00289534	0.00787407
ENSMUSG00000033777	279572	Tlr13	protein_coding	3.54137	3.59663	9.95896	2.5277e-07	1.42853e-05
ENSMUSG00000045934	194126	Mtmr11	protein_coding	3.54133	2.51801	9.56021	3.99485e-07	1.76687e-05
ENSMUSG00000031558	20563	Slit2	protein_coding	3.53758	-0.693498	3.47351	0.00431428	0.010928
ENSMUSG00000006219	74202	Fblim1	protein_coding	3.53056	3.50522	8.85624	9.30289e-07	2.60162e-05
ENSMUSG00000027456	228765	Sdcbp2	protein_coding	3.5253	-0.556339	6.11027	4.30479e-05	0.000312738
ENSMUSG00000044748	13214	Defb1	protein_coding	3.51843	0.544015	9.27703	5.57978e-07	2.08082e-05
ENSMUSG00000012350	13661	Ehf	protein_coding	3.51509	1.92496	3.63906	0.00315913	0.00841856
ENSMUSG00000062593	14728	Lilrb4a	protein_coding	3.50951	4.03859	7.30237	7.26448e-06	9.11026e-05
ENSMUSG00000041431	268697	Ccnb1	protein_coding	3.50799	0.884393	8.70946	1.11665e-06	2.86965e-05
ENSMUSG00000049303	171180	Syt12	protein_coding	3.50559	2.3499	10.8973	9.09656e-08	8.36307e-06
ENSMUSG00000021070	12062	Bdkrb2	protein_coding	3.50451	-0.922869	4.2162	0.00108405	0.0035675
ENSMUSG00000004267	13807	Eno2	protein_coding	3.49906	-0.254934	6.25107	3.4543e-05	0.000268588
ENSMUSG00000051022	15476	Hs3st1	protein_coding	3.49655	-1.2506	5.42097	0.000131607	0.000704748
ENSMUSG00000069515	17110	Lyz1	protein_coding	3.49631	0.984496	2.15936	0.0507847	0.0858022
ENSMUSG00000001493	17285	Meox1	protein_coding	3.49584	-0.29223	4.18815	0.00114105	0.00371018
ENSMUSG00000029919	54486	Hpgds	protein_coding	3.49524	3.00119	6.83998	1.41654e-05	0.000144476
ENSMUSG00000026358	50778	Rgs1	protein_coding	3.49279	3.05984	9.4577	4.5045e-07	1.85674e-05
ENSMUSG00000026981	16181	Il1rn	protein_coding	3.48771	3.54582	6.38578	2.80547e-05	0.000231513
ENSMUSG00000034463	219151	Scara3	protein_coding	3.48328	3.6705	4.26563	0.000990662	0.003306
ENSMUSG00000056071	20202	S100a9	protein_coding	3.48109	1.36344	4.49497	0.000654629	0.00237554
ENSMUSG00000030047	232201	Arhgap25	protein_coding	3.48085	3.72498	11.989	3.02312e-08	4.61115e-06
ENSMUSG00000026956	227620	Uap1l1	protein_coding	3.48053	4.61797	20.5667	4.71645e-11	1.23147e-07
ENSMUSG00000036446	17022	Lum	protein_coding	3.48027	5.50407	8.6788	1.1604e-06	2.9559e-05
ENSMUSG00000042804	100129	Gpr153	protein_coding	3.47942	1.8974	8.63506	1.22599e-06	3.07203e-05
ENSMUSG00000050022	231842	Amz1	protein_coding	3.4784	2.24628	9.83945	2.89492e-07	1.52131e-05
ENSMUSG00000027848	99543	Olfml3	protein_coding	3.47113	4.30527	7.5457	5.16778e-06	7.39793e-05
ENSMUSG00000040663	56708	Clcf1	protein_coding	3.46451	2.70401	7.23317	8.01396e-06	9.72993e-05
ENSMUSG00000032322	19200	Pstpip1	protein_coding	3.46313	1.33146	5.95208	5.53078e-05	0.000373695
ENSMUSG00000094651	381334	Gal3st2	protein_coding	3.45735	-1.57097	3.04336	0.00974285	0.0213368
ENSMUSG00000034570	170835	Inpp5j	protein_coding	3.45695	-0.912582	4.45356	0.000705155	0.00253324
ENSMUSG00000003051	13710	Elf3	protein_coding	3.45683	1.05845	7.79951	3.65076e-06	5.90591e-05
ENSMUSG00000052565	14957	H1f3	protein_coding	3.44846	0.0017803	4.5403	0.000603614	0.00222716
ENSMUSG00000026180	12765	Cxcr2	protein_coding	3.44145	-1.04827	6.40549	2.72193e-05	0.000226336
ENSMUSG00000047420	208164	Fam180a	protein_coding	3.43846	2.45586	6.07312	4.56434e-05	0.000326594
ENSMUSG00000029304	20750	Spp1	protein_coding	3.43719	7.5173	8.73298	1.08429e-06	2.82543e-05
ENSMUSG00000021678	14063	F2rl1	protein_coding	3.43566	0.357201	5.5334	0.00010918	0.000614109
ENSMUSG00000045382	12767	Cxcr4	protein_coding	3.43102	2.07611	7.72028	4.06567e-06	6.38716e-05
ENSMUSG00000039942	19219	Ptger4	protein_coding	3.42223	1.2195	6.66958	1.82458e-05	0.000172233
ENSMUSG00000061048	12560	Cdh3	protein_coding	3.42168	0.112951	4.40743	0.000766226	0.00270939
ENSMUSG00000028278	52187	Rragd	protein_coding	3.42147	3.44431	7.81332	3.58319e-06	5.84731e-05
ENSMUSG00000004933	17179	Matk	protein_coding	3.42007	1.54258	8.31979	1.83355e-06	3.88588e-05
ENSMUSG00000053044	12526	Cd8b1	protein_coding	3.41996	-0.659717	8.09019	2.47522e-06	4.64282e-05
ENSMUSG00000022096	15460	Hr	protein_coding	3.41666	1.18892	5.25048	0.000175294	0.000865894
ENSMUSG00000018569	53624	Cldn7	protein_coding	3.4166	0.838575	3.73475	0.00264053	0.00730031
ENSMUSG00000027379	12235	Bub1	protein_coding	3.41152	-0.15638	7.30605	7.22673e-06	9.07725e-05
ENSMUSG00000028613	16975	Lrp8	protein_coding	3.40984	-0.892223	7.44097	5.97818e-06	8.07921e-05
ENSMUSG00000001025	20200	S100a6	protein_coding	3.39778	2.15867	7.99986	2.78999e-06	5.01258e-05
ENSMUSG00000041801	27280	Phlda3	protein_coding	3.38946	2.15167	8.30427	1.87079e-06	3.94558e-05
ENSMUSG00000057465	20209	Saa2	protein_coding	3.388	5.58579	7.94473	3.00283e-06	5.2339e-05
ENSMUSG00000026574	56429	Dpt	protein_coding	3.38468	4.42464	5.87145	6.29264e-05	0.000409728
ENSMUSG00000066705	59095	Fxyd6	protein_coding	3.38402	0.167678	5.25581	0.00017372	0.000861014
ENSMUSG00000031906	58994	Smpd3	protein_coding	3.38264	3.55279	10.0018	2.40843e-07	1.38511e-05
ENSMUSG00000031273	94216	Col4a6	protein_coding	3.3811	-0.164853	2.8077	0.0152228	0.0310763
ENSMUSG00000022203	13644	Efs	protein_coding	3.37416	-1.09366	5.32739	0.000153954	0.000789115
ENSMUSG00000003352	12297	Cacnb3	protein_coding	3.37053	1.63867	8.79849	9.99304e-07	2.69544e-05
ENSMUSG00000017002	20568	Slpi	protein_coding	3.36023	1.96479	5.63152	9.28904e-05	0.000543074
ENSMUSG00000040552	12267	C3ar1	protein_coding	3.35317	4.22886	7.41914	6.16351e-06	8.20231e-05
ENSMUSG00000047878	239559	A4galt	protein_coding	3.34754	0.166715	6.49075	2.38971e-05	0.000207293
ENSMUSG00000035818	226245	Plekhs1	protein_coding	3.34732	-0.28963	3.19229	0.00734557	0.0169548
ENSMUSG00000048905	207819	Bnip5	protein_coding	3.34596	-0.845568	6.28754	3.2643e-05	0.000257184
ENSMUSG00000061462	380698	Obscn	protein_coding	3.3449	-1.24674	6.24238	3.50125e-05	0.000271095
ENSMUSG00000031995	19143	St14	protein_coding	3.33112	1.89408	3.71423	0.0027439	0.0075303
ENSMUSG00000031562	320685	Dctd	protein_coding	3.33105	-1.2815	6.0514	4.72368e-05	0.000334061
ENSMUSG00000024640	107272	Psat1	protein_coding	3.32891	1.70843	9.35201	5.10344e-07	1.98882e-05
ENSMUSG00000055003	211187	Lrtm2	protein_coding	3.32717	-1.05845	3.68384	0.00290461	0.00788972
ENSMUSG00000026748	67448	Plxdc2	protein_coding	3.32097	1.63682	3.76776	0.00248252	0.00694288
ENSMUSG00000039252	246316	Lgi2	protein_coding	3.32004	0.811111	4.72068	0.000438163	0.0017355
ENSMUSG00000067714	381810	Lpar5	protein_coding	3.31894	-1.18309	6.84341	1.40938e-05	0.000144196
ENSMUSG00000027230	26427	Creb3l1	protein_coding	3.31804	1.59408	8.75842	1.0504e-06	2.78211e-05
ENSMUSG00000050520	54420	Cldn8	protein_coding	3.31546	-0.557318	4.58896	0.000553419	0.00207612
ENSMUSG00000053977	12525	Cd8a	protein_coding	3.31508	0.409031	5.31622	0.000156875	0.000799691
ENSMUSG00000026582	20339	Sele	protein_coding	3.31448	-1.06661	4.86385	0.000340807	0.00143802
ENSMUSG00000032816	56741	Igdcc4	protein_coding	3.31405	0.684733	2.72026	0.0179536	0.0357089
ENSMUSG00000006221	29818	Hspb7	protein_coding	3.31369	-0.372003	3.64744	0.00310986	0.00831441
ENSMUSG00000068699	68794	Flnc	protein_coding	3.31354	-1.02638	4.27409	0.000975532	0.00327393
ENSMUSG00000059060	19363	Rad51b	protein_coding	3.31303	2.2709	5.59018	9.94183e-05	0.000571513
ENSMUSG00000036040	77794	Adamtsl2	protein_coding	3.31127	5.05206	9.46519	4.465e-07	1.85674e-05
ENSMUSG00000030605	17304	Mfge8	protein_coding	3.31123	5.9966	12.3686	2.1025e-08	3.86593e-06
ENSMUSG00000041323	78801	Ak7	protein_coding	3.30366	-0.788534	5.63425	9.24748e-05	0.000541615
ENSMUSG00000002997	19088	Prkar2b	protein_coding	3.29489	0.79764	7.47851	5.67315e-06	7.8208e-05
ENSMUSG00000048503	235300	Tlcd5	protein_coding	3.2911	1.20431	7.74769	3.91673e-06	6.19792e-05
ENSMUSG00000030329	319352	Pianp	protein_coding	3.28578	1.32146	8.9914	7.8788e-07	2.37143e-05
ENSMUSG00000021822	18792	Plau	protein_coding	3.28307	2.76534	10.2393	1.848e-07	1.25003e-05
ENSMUSG00000024087	13078	Cyp1b1	protein_coding	3.27466	1.99816	9.1801	6.26714e-07	2.21728e-05
ENSMUSG00000040543	327958	Pitpnm3	protein_coding	3.27449	-0.652211	4.65514	0.000492016	0.0019015
ENSMUSG00000074677	100038947	Sirpb1c	protein_coding	3.27075	0.967765	5.13138	0.000214669	0.001011
ENSMUSG00000020120	56193	Plek	protein_coding	3.26285	4.21937	7.46739	5.76175e-06	7.88466e-05
ENSMUSG00000032024	71566	Clmp	protein_coding	3.25595	1.47365	4.76334	0.000406442	0.00164367
ENSMUSG00000056498	320782	Tmem154	protein_coding	3.25383	0.44383	8.14663	2.29794e-06	4.42472e-05
ENSMUSG00000027315	20732	Spint1	protein_coding	3.25203	1.42665	3.46362	0.00439558	0.0111029
ENSMUSG00000039542	17967	Ncam1	protein_coding	3.24754	0.837379	4.79946	0.000381456	0.00156996
ENSMUSG00000022303	75766	Dcstamp	protein_coding	3.24614	-1.24114	4.77795	0.000396133	0.00161157
ENSMUSG00000014329	83675	Bicc1	protein_coding	3.24134	3.92789	5.22396	0.000183353	0.000894829
ENSMUSG00000051343	52055	Rab11fip5	protein_coding	3.23979	2.25839	7.56868	5.00605e-06	7.22942e-05
ENSMUSG00000027831	72789	Veph1	protein_coding	3.23884	0.228647	6.5745	2.1049e-05	0.000188993
ENSMUSG00000034457	245527	Eda2r	protein_coding	3.23825	0.857451	4.28208	0.000961468	0.00323671
ENSMUSG00000024617	12322	Camk2a	protein_coding	3.23557	-1.28405	5.25536	0.000173852	0.00086134
ENSMUSG00000020635	14226	Fkbp1b	protein_coding	3.2328	-0.905427	4.54018	0.000603746	0.00222716
ENSMUSG00000037725	80986	Ckap2	protein_coding	3.22937	0.887081	6.43148	2.61576e-05	0.000219591
ENSMUSG00000045394	17075	Epcam	protein_coding	3.21893	2.78801	3.4968	0.00412882	0.0105113
ENSMUSG00000002204	16541	Napsa	protein_coding	3.21883	1.45752	6.83138	1.43461e-05	0.000145523
ENSMUSG00000019027	110084	Dnah1	protein_coding	3.21868	-0.747473	5.40365	0.00013547	0.000719779
ENSMUSG00000094796	625360	BC147527	protein_coding	3.21481	-0.838374	5.63251	9.27394e-05	0.000542434
ENSMUSG00000023913	27226	Pla2g7	protein_coding	3.20423	4.22253	9.51499	4.21165e-07	1.82668e-05
ENSMUSG00000000290	16414	Itgb2	protein_coding	3.20346	5.8402	10.0259	2.34415e-07	1.3662e-05
ENSMUSG00000047844	406217	Bex4	protein_coding	3.19589	-0.721609	4.59189	0.000550534	0.00206886
ENSMUSG00000029272	20860	Sult1e1	protein_coding	3.19056	0.627349	1.81562	0.0933512	0.143698
ENSMUSG00000020241	12834	Col6a2	protein_coding	3.18721	4.58339	8.2457	2.01868e-06	4.05521e-05
ENSMUSG00000042379	71690	Esm1	protein_coding	3.1872	0.426285	3.85468	0.00211116	0.00610842
ENSMUSG00000041607	17196	Mbp	protein_coding	3.17665	2.23443	5.89737	6.03639e-05	0.000397403
ENSMUSG00000063873	94249	Slc24a3	protein_coding	3.17479	0.0398735	6.48789	2.40013e-05	0.000207783
ENSMUSG00000069516	17105	Lyz2	protein_coding	3.17404	7.08061	2.01284	0.0660653	0.107154
ENSMUSG00000032374	26432	Plod2	protein_coding	3.1734	1.73882	6.78954	1.52615e-05	0.000151628
ENSMUSG00000112023	14727	Lilr4b	protein_coding	3.17081	5.10321	9.45257	4.53175e-07	1.86044e-05
ENSMUSG00000023972	71461	Ptk7	protein_coding	3.16329	1.96281	5.73825	7.8037e-05	0.000479197
ENSMUSG00000025582	18164	Nptx1	protein_coding	3.16291	-0.810917	5.32588	0.000154346	0.000790502
ENSMUSG00000051279	242316	Gdf6	protein_coding	3.15954	1.08621	5.09671	0.000227796	0.00105834
ENSMUSG00000019876	18768	Pkib	protein_coding	3.15784	1.32871	8.73887	1.07633e-06	2.8192e-05
ENSMUSG00000036596	242939	Cpz	protein_coding	3.15543	0.891169	9.07177	7.14392e-07	2.30279e-05
ENSMUSG00000028931	16498	Kcnab2	protein_coding	3.15247	2.1682	9.03472	7.47314e-07	2.34524e-05
ENSMUSG00000053318	74748	Slamf8	protein_coding	3.15223	1.94309	6.34844	2.97127e-05	0.000240931
ENSMUSG00000001228	18140	Uhrf1	protein_coding	3.15189	2.39825	5.67913	8.59265e-05	0.00051129
ENSMUSG00000021280	74190	Exoc3l4	protein_coding	3.14627	1.03299	9.13624	6.60747e-07	2.26951e-05
ENSMUSG00000076431	20677	Sox4	protein_coding	3.14206	2.96825	4.80767	0.000376	0.0015524
ENSMUSG00000038879	223473	Nipal2	protein_coding	3.1405	-0.03704	4.29781	0.000934371	0.00316575
ENSMUSG00000029061	26561	Mmp23	protein_coding	3.13808	1.36441	8.31582	1.84301e-06	3.8996e-05
ENSMUSG00000038642	13040	Ctss	protein_coding	3.13772	7.63181	12.0027	2.98336e-08	4.61115e-06
ENSMUSG00000036872	244562	Abcc12	protein_coding	3.13486	0.896793	5.05253	0.00024575	0.00112138
ENSMUSG00000061132	17060	Blnk	protein_coding	3.12931	3.40017	9.18863	6.20319e-07	2.20062e-05
ENSMUSG00000023906	54419	Cldn6	protein_coding	3.12395	-0.729726	5.62931	9.32273e-05	0.000544312
ENSMUSG00000071714	12984	Csf2rb2	protein_coding	3.12164	3.87277	7.38491	6.46659e-06	8.44213e-05
ENSMUSG00000039385	12563	Cdh6	protein_coding	3.11821	0.705437	4.41756	0.000752363	0.00266977
ENSMUSG00000028341	18124	Nr4a3	protein_coding	3.11567	0.0112907	8.94602	8.32904e-07	2.43257e-05
ENSMUSG00000023885	21826	Thbs2	protein_coding	3.11505	3.25408	6.53161	2.24597e-05	0.000198384
ENSMUSG00000006398	107995	Cdc20	protein_coding	3.11366	1.63388	7.05409	1.03619e-05	0.000116316
ENSMUSG00000011008	68279	Mcoln2	protein_coding	3.11271	-0.424857	5.75269	7.62277e-05	0.000470744
ENSMUSG00000031494	170786	Cd209a	protein_coding	3.10837	-0.817419	4.58502	0.000557319	0.00208835
ENSMUSG00000030772	50781	Dkk3	protein_coding	3.10814	3.25725	7.92927	3.06559e-06	5.30083e-05
ENSMUSG00000032122	56857	Slc37a2	protein_coding	3.10375	3.82626	9.89721	2.71078e-07	1.49954e-05
ENSMUSG00000040026	20210	Saa3	protein_coding	3.09985	3.83741	6.77858	1.55112e-05	0.000153292
ENSMUSG00000041737	235135	Tmem45b	protein_coding	3.09813	-0.442294	4.89082	0.000325147	0.00139037
ENSMUSG00000057092	17178	Fxyd3	protein_coding	3.09421	0.806943	3.89535	0.00195743	0.00573738
ENSMUSG00000020330	15366	Hmmr	protein_coding	3.09269	0.905074	8.33309	1.80229e-06	3.85823e-05
ENSMUSG00000027239	17242	Mdk	protein_coding	3.09201	0.862331	5.05976	0.000242712	0.00111101
ENSMUSG00000051242	93880	Pcdhb9	protein_coding	3.09144	-0.898134	5.48783	0.000117744	0.000647358
ENSMUSG00000036526	108723	Card11	protein_coding	3.09088	1.46706	5.45649	0.000124041	0.000673606
ENSMUSG00000051331	12288	Cacna1c	protein_coding	3.09062	-0.157933	5.59271	9.90047e-05	0.000570592
ENSMUSG00000031825	78892	Crispld2	protein_coding	3.09052	1.91424	3.80953	0.00229638	0.00653426
ENSMUSG00000040714	232943	Klc3	protein_coding	3.08678	-0.375294	3.07662	0.00914718	0.0202454
ENSMUSG00000001986	53623	Gria3	protein_coding	3.08651	0.827549	8.39114	1.67232e-06	3.73838e-05
ENSMUSG00000005800	17394	Mmp8	protein_coding	3.07469	-1.11669	4.21701	0.00108245	0.00356404
ENSMUSG00000028068	404710	Iqgap3	protein_coding	3.07316	1.18416	7.2895	7.39801e-06	9.21575e-05
ENSMUSG00000064267	74096	Hvcn1	protein_coding	3.0723	3.62697	7.07275	1.00863e-05	0.000114533
ENSMUSG00000007034	70129	Slc44a4	protein_coding	3.07081	-0.61007	3.06474	0.00935561	0.0206073
ENSMUSG00000014602	16560	Kif1a	protein_coding	3.06868	0.552698	4.00593	0.00159492	0.00486205
ENSMUSG00000040212	13732	Emp3	protein_coding	3.06665	3.13285	8.44288	1.56488e-06	3.58105e-05
ENSMUSG00000001555	14230	Fkbp10	protein_coding	3.06163	2.25341	10.6693	1.15821e-07	9.33358e-06
ENSMUSG00000024029	21786	Tff3	protein_coding	3.06155	0.225933	2.32326	0.0376486	0.0666083
ENSMUSG00000021250	14281	Fos	protein_coding	3.06008	1.83283	9.59912	3.8179e-07	1.71727e-05
ENSMUSG00000004709	18106	Cd244a	protein_coding	3.05502	0.102588	4.32562	0.000888397	0.00305051
ENSMUSG00000024500	72930	Ppp2r2b	protein_coding	3.0547	-0.778605	3.42367	0.00474	0.0118138
ENSMUSG00000016494	12490	Cd34	protein_coding	3.05386	2.8197	5.52656	0.000110423	0.000617198
ENSMUSG00000041889	77552	Shisa4	protein_coding	3.05297	-0.590821	6.26069	3.40305e-05	0.000265348
ENSMUSG00000062661	14299	Ncs1	protein_coding	3.04934	-0.518151	5.67697	8.623e-05	0.000512862
ENSMUSG00000051439	12475	Cd14	protein_coding	3.04906	3.39365	8.88608	8.9664e-07	2.53918e-05
ENSMUSG00000026728	22352	Vim	protein_coding	3.0476	6.32697	14.3244	3.72446e-09	1.43008e-06
ENSMUSG00000036564	234593	Ndrg4	protein_coding	3.04541	-0.500185	7.06	1.02738e-05	0.000116018
ENSMUSG00000042766	360213	Trim46	protein_coding	3.0427	-0.0570637	6.60519	2.00974e-05	0.000183254
ENSMUSG00000022126	16365	Acod1	protein_coding	3.0407	0.28403	7.49248	5.56391e-06	7.71912e-05
ENSMUSG00000032184	70082	Lysmd2	protein_coding	3.03964	0.517596	3.40791	0.00488327	0.0121085
ENSMUSG00000027611	19124	Procr	protein_coding	3.03252	1.4299	9.71069	3.35534e-07	1.60959e-05
ENSMUSG00000051378	70218	Kif18b	protein_coding	3.03189	-0.0950945	5.40927	0.000134204	0.0007144
ENSMUSG00000024940	16998	Ltbp3	protein_coding	3.02786	3.75854	7.41983	6.15758e-06	8.20231e-05
ENSMUSG00000036931	243910	Nfkbid	protein_coding	3.02636	0.797444	7.67439	4.32872e-06	6.61727e-05
ENSMUSG00000114432	NA	NA	protein_coding	3.02513	-0.161383	3.8838	0.00199987	0.00583261
ENSMUSG00000098132	78748	Rassf10	protein_coding	3.02365	-1.29302	5.38714	0.000139265	0.000735583
ENSMUSG00000046402	19659	Rbp1	protein_coding	3.02109	4.54523	17.4445	3.4978e-10	3.63367e-07
ENSMUSG00000079523	19240	Tmsb10	protein_coding	3.02022	5.62882	14.4159	3.45296e-09	1.36842e-06
ENSMUSG00000047904	20606	Sstr2	protein_coding	3.01897	0.616263	2.96055	0.0113988	0.0242633
ENSMUSG00000046618	241327	Olfml2a	protein_coding	3.01894	-0.169967	3.00644	0.0104492	0.022574
ENSMUSG00000039787	99151	Cercam	protein_coding	3.01757	0.267309	4.88692	0.000327363	0.00139847
ENSMUSG00000046807	192734	Lrrc75b	protein_coding	3.0153	-0.915427	4.82414	0.000365308	0.0015227
ENSMUSG00000013584	19378	Aldh1a2	protein_coding	3.01288	-0.177395	4.81421	0.000371714	0.0015412
ENSMUSG00000053398	236539	Phgdh	protein_coding	3.01199	0.172516	6.21706	3.64202e-05	0.000277563
ENSMUSG00000061540	18406	Orm2	protein_coding	3.00536	6.14035	7.08619	9.89252e-06	0.000112999
ENSMUSG00000029096	78558	Htra3	protein_coding	2.99994	2.32355	7.51762	5.37287e-06	7.5896e-05
ENSMUSG00000044313	242125	Mab21l3	protein_coding	2.99091	-1.38661	5.27818	0.00016727	0.000837954
ENSMUSG00000022816	14314	Fstl1	protein_coding	2.98759	4.3899	8.76702	1.03921e-06	2.76875e-05
ENSMUSG00000006360	12925	Crip1	protein_coding	2.98579	3.38019	12.8045	1.40157e-08	3.23794e-06
ENSMUSG00000041695	16518	Kcnj2	protein_coding	2.98548	1.58176	6.03319	4.86177e-05	0.000338954
ENSMUSG00000034317	66949	Trim59	protein_coding	2.98172	0.384368	4.68511	0.000466578	0.00182425
ENSMUSG00000019558	102857	Slc6a8	protein_coding	2.97969	4.41574	15.7391	1.20877e-09	9.86278e-07
ENSMUSG00000039239	21808	Tgfb2	protein_coding	2.97899	1.00069	4.71449	0.000442977	0.00175138
ENSMUSG00000025648	270198	Pfkfb4	protein_coding	2.97858	2.12399	6.68395	1.78577e-05	0.00017017
ENSMUSG00000023886	64074	Smoc2	protein_coding	2.9779	3.98903	8.60739	1.26953e-06	3.13303e-05
ENSMUSG00000092329	NA	NA	protein_coding	2.97355	3.3503	2.26548	0.0418603	0.0727647
ENSMUSG00000050010	330096	Shisa3	protein_coding	2.97158	-0.060736	4.5851	0.000557234	0.00208835
ENSMUSG00000041498	381293	Kif14	protein_coding	2.96242	-1.07308	5.09231	0.000229521	0.00106482
ENSMUSG00000019899	16773	Lama2	protein_coding	2.96228	2.68085	5.88532	6.1541e-05	0.000402655
ENSMUSG00000022949	209195	Clic6	protein_coding	2.95714	-0.70893	3.08067	0.00907722	0.0201194
ENSMUSG00000031070	211577	Mrgprf	protein_coding	2.95518	-1.05704	6.3225	3.09253e-05	0.000247384
ENSMUSG00000021485	17121	Mxd3	protein_coding	2.95412	-0.983215	5.12328	0.000217664	0.00101959
ENSMUSG00000031146	18824	Plp2	protein_coding	2.95275	2.63216	9.15813	6.4352e-07	2.25032e-05
ENSMUSG00000036545	216725	Adamts2	protein_coding	2.95273	4.33889	8.43418	1.58243e-06	3.5928e-05
ENSMUSG00000020325	83554	Fstl3	protein_coding	2.94838	0.325756	5.15055	0.000207753	0.000985187
ENSMUSG00000031904	330836	Slc7a6	protein_coding	2.94143	1.03916	7.31853	7.1004e-06	8.95611e-05
ENSMUSG00000039629	320609	Strip2	protein_coding	2.9412	-0.454693	6.56099	2.14831e-05	0.000191703
ENSMUSG00000074923	214230	Pak6	protein_coding	2.94118	0.988417	4.1093	0.00131842	0.00415843
ENSMUSG00000042607	65255	Asb4	protein_coding	2.93882	-0.154629	5.01467	0.000262316	0.00117439
ENSMUSG00000026683	66977	Nuf2	protein_coding	2.93778	0.192285	5.4799	0.000119305	0.000654146
ENSMUSG00000044827	21897	Tlr1	protein_coding	2.9352	2.58897	7.28194	7.47768e-06	9.29725e-05
ENSMUSG00000001403	68612	Ube2c	protein_coding	2.93387	1.10123	7.19749	8.43226e-06	0.000100441
ENSMUSG00000051504	233274	Siglech	protein_coding	2.93306	-0.158433	5.43171	0.000129269	0.000695919
ENSMUSG00000022665	67896	Ccdc80	protein_coding	2.92819	5.56585	9.48366	4.36916e-07	1.84593e-05
ENSMUSG00000079553	100502766	Kifc1	protein_coding	2.928	0.66501	5.12329	0.000217659	0.00101959
ENSMUSG00000026548	98365	Slamf9	protein_coding	2.92548	1.56464	5.18612	0.000195531	0.000941247
ENSMUSG00000031351	22673	Zfp185	protein_coding	2.9249	-1.10586	4.86396	0.00034074	0.00143802
ENSMUSG00000004707	17085	Ly9	protein_coding	2.91791	3.4836	9.11037	6.81736e-07	2.27043e-05
ENSMUSG00000007097	98660	Atp1a2	protein_coding	2.91597	2.10787	4.69889	0.000455349	0.00178731
ENSMUSG00000022074	21933	Tnfrsf10b	protein_coding	2.91436	0.586024	5.80379	7.0174e-05	0.000443255
ENSMUSG00000032643	14201	Fhl3	protein_coding	2.91432	1.00496	6.56685	2.12937e-05	0.000190404
ENSMUSG00000068220	16852	Lgals1	protein_coding	2.9141	5.52097	14.4137	3.45906e-09	1.36842e-06
ENSMUSG00000042195	72022	Slc35f2	protein_coding	2.91341	0.605026	4.95771	0.000289471	0.00126941
ENSMUSG00000006411	71740	Nectin4	protein_coding	2.91291	0.24067	6.59026	2.05544e-05	0.000186345
ENSMUSG00000020493	270906	Prr11	protein_coding	2.90712	0.250629	7.47238	5.72182e-06	7.86298e-05
ENSMUSG00000040675	270685	Mthfd1l	protein_coding	2.90555	2.78916	8.44827	1.55412e-06	3.58105e-05
ENSMUSG00000038151	12142	Prdm1	protein_coding	2.90453	1.04438	8.42883	1.59331e-06	3.61122e-05
ENSMUSG00000022324	17181	Matn2	protein_coding	2.90393	1.90172	8.10031	2.44242e-06	4.60112e-05
ENSMUSG00000054764	17773	Mtnr1a	protein_coding	2.90364	1.51295	5.42056	0.000131697	0.000704921
ENSMUSG00000022754	56277	Tmem45a	protein_coding	2.9029	1.12122	4.04623	0.00148063	0.00458267
ENSMUSG00000018211	192201	Wfdc15b	protein_coding	2.90244	-0.930745	4.26942	0.000983844	0.00329305
ENSMUSG00000069607	382551	Cd300ld3	protein_coding	2.89682	1.83283	4.31228	0.000910139	0.00310394
ENSMUSG00000022687	117606	Boc	protein_coding	2.89623	0.744097	5.1255	0.000216837	0.00101718
ENSMUSG00000037887	18218	Dusp8	protein_coding	2.89596	1.82497	6.13466	4.14296e-05	0.00030454
ENSMUSG00000003309	11768	Ap1m2	protein_coding	2.89533	-0.28803	3.41728	0.00479753	0.0119344
ENSMUSG00000032925	223272	Itgbl1	protein_coding	2.89006	0.725371	4.78123	0.000393858	0.00160581
ENSMUSG00000018339	14778	Gpx3	protein_coding	2.8898	4.35701	8.35709	1.74729e-06	3.80344e-05
ENSMUSG00000037995	93842	Igsf9	protein_coding	2.88917	0.963365	4.7328	0.000428899	0.00170814
ENSMUSG00000025161	80879	Slc16a3	protein_coding	2.88688	1.10519	8.50877	1.43862e-06	3.39011e-05
ENSMUSG00000020057	71712	Dram1	protein_coding	2.88634	2.00106	6.78641	1.53322e-05	0.000151868
ENSMUSG00000052684	16476	Jun	protein_coding	2.88368	5.40922	15.5792	1.36637e-09	1.04929e-06
ENSMUSG00000001119	12833	Col6a1	protein_coding	2.88362	5.13807	8.89661	8.8508e-07	2.52838e-05
ENSMUSG00000061322	68922	Dnai1	protein_coding	2.88256	-0.914927	6.57254	2.11113e-05	0.000189291
ENSMUSG00000018774	12514	Cd68	protein_coding	2.87582	5.62697	9.58347	3.88801e-07	1.73829e-05
ENSMUSG00000028841	194231	Cnksr1	protein_coding	2.87231	-0.303598	4.16196	0.00119705	0.00385008
ENSMUSG00000026042	12832	Col5a2	protein_coding	2.872	4.66014	7.17187	8.74678e-06	0.000103714
ENSMUSG00000028175	76131	Depdc1a	protein_coding	2.87059	-1.10615	4.032	0.00151997	0.00467554
ENSMUSG00000053101	353346	Gpr141	protein_coding	2.86974	-0.543451	6.24951	3.46265e-05	0.000269077
ENSMUSG00000005220	53419	Corin	protein_coding	2.86951	-1.07383	3.34024	0.00555002	0.0134432
ENSMUSG00000064246	12654	Chil1	protein_coding	2.86828	-0.730057	4.13337	0.00126143	0.00401426
ENSMUSG00000052516	268902	Robo2	protein_coding	2.86517	3.04697	6.14073	4.10367e-05	0.000302675
ENSMUSG00000042041	69861	2010003K11Rik	protein_coding	2.86501	4.7908	11.2387	6.38464e-08	6.65152e-06
ENSMUSG00000034765	240672	Dusp5	protein_coding	2.86055	1.41813	7.78387	3.72892e-06	5.9952e-05
ENSMUSG00000037902	19261	Sirpa	protein_coding	2.85994	6.51673	13.734	6.13707e-09	1.95413e-06
ENSMUSG00000042784	17829	Muc1	protein_coding	2.85968	1.68572	4.31698	0.000902416	0.00308243
ENSMUSG00000021943	14560	Gdf10	protein_coding	2.85688	4.52952	6.49223	2.38433e-05	0.000207078
ENSMUSG00000036587	14347	Fut7	protein_coding	2.85688	-0.367074	4.80992	0.000374522	0.00154874
ENSMUSG00000032854	22239	Ugt8a	protein_coding	2.85622	-0.173931	3.99586	0.00162486	0.0049343
ENSMUSG00000024679	68774	Ms4a6d	protein_coding	2.85514	3.14494	6.64271	1.89953e-05	0.000176375
ENSMUSG00000045165	101602	AI467606	protein_coding	2.85491	0.667447	5.46571	0.000122152	0.000666745
ENSMUSG00000075012	14221	Fjx1	protein_coding	2.85231	-1.44119	3.56001	0.00366527	0.0095205
ENSMUSG00000029484	11745	Anxa3	protein_coding	2.85132	4.16547	11.2428	6.35786e-08	6.65152e-06
ENSMUSG00000029309	13602	Sparcl1	protein_coding	2.84694	4.17882	4.33375	0.000875397	0.00301698
ENSMUSG00000040289	15213	Hey1	protein_coding	2.84626	0.440207	6.81178	1.47675e-05	0.000148413
ENSMUSG00000034981	231440	Parm1	protein_coding	2.84541	-0.594011	3.19311	0.00733411	0.0169394
ENSMUSG00000015312	17873	Gadd45b	protein_coding	2.83939	2.45616	7.7038	4.1581e-06	6.46239e-05
ENSMUSG00000070942	107527	Il1rl2	protein_coding	2.83831	0.177666	7.06333	1.02245e-05	0.000115768
ENSMUSG00000049313	20660	Sorl1	protein_coding	2.83642	3.12265	7.682	4.28389e-06	6.57955e-05
ENSMUSG00000047414	399558	Flrt2	protein_coding	2.83639	1.10329	6.12372	4.21473e-05	0.000307737
ENSMUSG00000035439	76478	Haus8	protein_coding	2.8357	3.75124	14.8106	2.50254e-09	1.25657e-06
ENSMUSG00000022033	52033	Pbk	protein_coding	2.82777	0.420938	5.86413	6.36717e-05	0.000413138
ENSMUSG00000022661	17470	Cd200	protein_coding	2.82688	1.81091	6.31126	3.14668e-05	0.000250488
ENSMUSG00000033453	235130	Adamts15	protein_coding	2.82372	1.79973	5.2508	0.000175198	0.000865894
ENSMUSG00000026321	21934	Tnfrsf11a	protein_coding	2.82204	2.05286	6.497	2.36711e-05	0.000206017
ENSMUSG00000024675	64380	Ms4a4c	protein_coding	2.81782	0.900852	5.40073	0.000136134	0.000722452
ENSMUSG00000041189	11443	Chrnb1	protein_coding	2.80441	1.29319	6.28601	3.27202e-05	0.000257637
ENSMUSG00000035042	20304	Ccl5	protein_coding	2.80111	1.78886	5.38901	0.00013883	0.000734286
ENSMUSG00000071068	328833	Treml2	protein_coding	2.80077	0.364038	7.69129	4.22979e-06	6.5504e-05
ENSMUSG00000038305	67198	Spats2l	protein_coding	2.80022	2.28738	5.69915	8.31655e-05	0.000499643
ENSMUSG00000026796	227737	Niban2	protein_coding	2.79936	5.0101	10.9168	8.91222e-08	8.31064e-06
ENSMUSG00000006403	240913	Adamts4	protein_coding	2.79856	-0.334117	4.55601	0.000586907	0.00217487
ENSMUSG00000037944	12775	Ccr7	protein_coding	2.79782	0.78891	4.98098	0.000278038	0.00122752
ENSMUSG00000038418	13653	Egr1	protein_coding	2.79748	4.3162	3.80259	0.00232629	0.00660213
ENSMUSG00000056531	73254	Ccdc18	protein_coding	2.79533	-1.05976	4.3651	0.000827105	0.00287943
ENSMUSG00000059049	329872	Frem1	protein_coding	2.79489	1.04183	8.5937	1.29167e-06	3.15381e-05
ENSMUSG00000045502	80885	Hcar2	protein_coding	2.79279	0.425656	7.63539	4.56652e-06	6.89202e-05
ENSMUSG00000020911	16669	Krt19	protein_coding	2.79258	1.76523	4.25109	0.00101724	0.00338002
ENSMUSG00000027204	14118	Fbn1	protein_coding	2.79027	3.7696	6.04813	4.74812e-05	0.000335426
ENSMUSG00000026479	16782	Lamc2	protein_coding	2.78882	1.21409	2.97922	0.0110027	0.0235746
ENSMUSG00000046818	73284	Ddit4l	protein_coding	2.78648	1.44914	4.21663	0.0010832	0.00356561
ENSMUSG00000039676	75568	Capsl	protein_coding	2.78132	-1.10694	4.59	0.000552397	0.00207347
ENSMUSG00000047419	76469	Cmya5	protein_coding	2.78033	-1.56464	5.03092	0.000255068	0.00115102
ENSMUSG00000017499	23834	Cdc6	protein_coding	2.78009	0.212795	5.00379	0.00026729	0.00118862
ENSMUSG00000079507	15006	H2-Q1	protein_coding	2.77691	4.27726	6.74682	1.62601e-05	0.000158415
ENSMUSG00000028347	230157	Tmeff1	protein_coding	2.77567	-0.790693	4.98965	0.000273898	0.00121211
ENSMUSG00000053007	231991	Creb5	protein_coding	2.77533	-0.0181323	6.17851	3.86787e-05	0.000289392
ENSMUSG00000038260	68667	Trpm4	protein_coding	2.77399	2.55382	9.71216	3.34969e-07	1.60959e-05
ENSMUSG00000001864	108897	Aif1l	protein_coding	2.77019	-0.729507	4.32786	0.000884783	0.0030421
ENSMUSG00000050071	19716	Bex1	protein_coding	2.76928	-1.10744	3.16223	0.00777635	0.0177428
ENSMUSG00000078763	20555	Slfn1	protein_coding	2.76893	0.812501	5.91376	5.87991e-05	0.000389656
ENSMUSG00000034059	241525	Ypel4	protein_coding	2.76739	-0.107445	4.76521	0.000405104	0.00163989
ENSMUSG00000044309	108956	Apol7c	protein_coding	2.76718	-0.946299	4.39477	0.00078394	0.00276156
ENSMUSG00000027356	241639	Fermt1	protein_coding	2.76409	0.385239	3.74847	0.00257366	0.00714874
ENSMUSG00000042842	20708	Serpinb6b	protein_coding	2.76036	2.83815	10.5822	1.27158e-07	9.82257e-06
ENSMUSG00000027995	24088	Tlr2	protein_coding	2.76005	3.07962	8.47412	1.5036e-06	3.51608e-05
ENSMUSG00000047747	330812	Rnf150	protein_coding	2.75813	2.26751	7.44155	5.97331e-06	8.07921e-05
ENSMUSG00000023015	26934	Racgap1	protein_coding	2.75267	1.74758	7.44857	5.91501e-06	8.02708e-05
ENSMUSG00000043795	677289	Prr33	protein_coding	2.75198	-0.743676	4.34518	0.000857453	0.00296717
ENSMUSG00000030319	67088	Cand2	protein_coding	2.75114	-0.257541	4.75175	0.000414814	0.00166833
ENSMUSG00000022440	72709	C1qtnf6	protein_coding	2.7447	2.37086	7.90308	3.17509e-06	5.4e-05
ENSMUSG00000027469	72119	Tpx2	protein_coding	2.74326	1.68376	7.29268	7.36476e-06	9.1902e-05
ENSMUSG00000034205	94352	Loxl2	protein_coding	2.74172	3.88651	9.49924	4.29007e-07	1.83629e-05
ENSMUSG00000027955	68659	Gask1b	protein_coding	2.74091	0.719651	6.0825	4.49729e-05	0.000323471
ENSMUSG00000026605	108000	Cenpf	protein_coding	2.73762	0.782244	6.04522	4.77007e-05	0.000335943
ENSMUSG00000028059	16800	Arhgef2	protein_coding	2.73533	4.52974	10.1111	2.13089e-07	1.30605e-05
ENSMUSG00000037466	104732	Tedc1	protein_coding	2.73104	-0.0315403	5.34083	0.000150513	0.000778811
ENSMUSG00000070691	12399	Runx3	protein_coding	2.73007	0.653792	5.89806	6.02968e-05	0.000397162
ENSMUSG00000006519	13057	Cyba	protein_coding	2.72632	4.59012	13.1041	1.06805e-08	2.73401e-06
ENSMUSG00000022952	12394	Runx1	protein_coding	2.72625	1.99288	7.42332	6.12753e-06	8.18782e-05
ENSMUSG00000052396	233549	Mogat2	protein_coding	2.72432	0.347009	3.19284	0.00733782	0.0169399
ENSMUSG00000039347	76252	Atp6v0e2	protein_coding	2.72307	1.11996	5.50143	0.000115118	0.000635459
ENSMUSG00000024411	11829	Aqp4	protein_coding	2.72215	3.15706	7.40366	6.29865e-06	8.30595e-05
ENSMUSG00000042942	381157	Greb1l	protein_coding	2.72116	0.345066	6.16592	3.94485e-05	0.000293735
ENSMUSG00000033590	208943	Myo5c	protein_coding	2.7206	-0.164103	3.5389	0.0038139	0.00986087
ENSMUSG00000002257	23853	Def6	protein_coding	2.71877	0.739054	6.08217	4.4996e-05	0.000323471
ENSMUSG00000004952	54153	Rasa4	protein_coding	2.71855	3.45636	10.686	1.1377e-07	9.27529e-06
ENSMUSG00000019823	171580	Mical1	protein_coding	2.71775	2.7851	8.94735	8.31549e-07	2.43257e-05
ENSMUSG00000040428	69217	Plekha4	protein_coding	2.71476	1.23128	7.32736	7.01234e-06	8.89112e-05
ENSMUSG00000031965	57246	Tbx20	protein_coding	2.71435	3.40146	9.03529	7.46796e-07	2.34524e-05
ENSMUSG00000032091	214523	Tmprss4	protein_coding	2.7136	0.998304	3.91206	0.00189764	0.00558847
ENSMUSG00000032294	18746	Pkm	protein_coding	2.71277	6.23492	12.4416	1.9628e-08	3.86593e-06
ENSMUSG00000028927	18600	Padi2	protein_coding	2.70862	0.796181	6.24203	3.50316e-05	0.000271095
ENSMUSG00000039748	26909	Exo1	protein_coding	2.70577	-0.547757	3.61918	0.00327934	0.00866792
ENSMUSG00000026480	17970	Ncf2	protein_coding	2.70305	4.03611	10.2265	1.87431e-07	1.25066e-05
ENSMUSG00000036030	235472	Prtg	protein_coding	2.70265	-1.287	2.80044	0.015433	0.0314367
ENSMUSG00000038943	233406	Prc1	protein_coding	2.70233	1.90975	9.38081	4.93222e-07	1.95122e-05
ENSMUSG00000058290	105988	Espl1	protein_coding	2.69978	0.784529	5.22253	0.000183799	0.000896671
ENSMUSG00000027368	13537	Dusp2	protein_coding	2.69956	0.31593	5.66553	8.78576e-05	0.000519937
ENSMUSG00000045322	81897	Tlr9	protein_coding	2.69743	0.797985	5.1306	0.000214955	0.00101148
ENSMUSG00000000489	18591	Pdgfb	protein_coding	2.6957	2.44814	5.10181	0.000225811	0.00105059
ENSMUSG00000010142	57916	Tnfrsf13b	protein_coding	2.6947	0.551947	6.30588	3.17298e-05	0.000251813
ENSMUSG00000032218	12442	Ccnb2	protein_coding	2.69046	1.43865	5.39649	0.000137102	0.000726998
ENSMUSG00000037337	26411	Map4k1	protein_coding	2.68958	1.28424	7.14126	9.13905e-06	0.000106813
ENSMUSG00000021262	14026	Evl	protein_coding	2.68901	4.28146	10.7622	1.04908e-07	9.11162e-06
ENSMUSG00000026536	381308	Ifi211	protein_coding	2.68665	3.07807	7.84888	3.41517e-06	5.67963e-05
ENSMUSG00000002944	12491	Cd36	protein_coding	2.6854	7.34365	6.46022	2.50343e-05	0.000212971
ENSMUSG00000060063	11690	Alox5ap	protein_coding	2.68326	3.04636	6.6183	1.97048e-05	0.000181032
ENSMUSG00000028718	20460	Stil	protein_coding	2.68289	0.0489519	5.32116	0.000155577	0.000794622
ENSMUSG00000020897	20877	Aurkb	protein_coding	2.67989	0.784215	5.76765	7.44008e-05	0.000462525
ENSMUSG00000026875	22029	Traf1	protein_coding	2.67964	1.23991	6.28141	3.29542e-05	0.000258544
ENSMUSG00000016552	239554	Foxred2	protein_coding	2.67684	-0.088861	4.65315	0.000493756	0.00190653
ENSMUSG00000041313	11987	Slc7a1	protein_coding	2.6741	1.61244	6.07691	4.53708e-05	0.000325091
ENSMUSG00000018819	16985	Lsp1	protein_coding	2.67364	3.63115	9.14486	6.53905e-07	2.26438e-05
ENSMUSG00000020234	432479	4930404N11Rik	protein_coding	2.67237	-1.15979	3.22366	0.00692137	0.0161585
ENSMUSG00000030346	19362	Rad51ap1	protein_coding	2.67134	0.04784	5.70644	8.2182e-05	0.000494874
ENSMUSG00000034855	15945	Cxcl10	protein_coding	2.66984	3.05802	6.44234	2.57269e-05	0.000217529
ENSMUSG00000052477	620078	C130026I21Rik	protein_coding	2.66968	-0.496052	4.55737	0.000585486	0.00217146
ENSMUSG00000037544	218977	Dlgap5	protein_coding	2.66432	0.545386	5.03924	0.000251438	0.00113838
ENSMUSG00000028459	12517	Cd72	protein_coding	2.66412	3.77131	5.52081	0.000111479	0.000621638
ENSMUSG00000033287	72844	Kctd17	protein_coding	2.66232	3.74996	12.3719	2.09595e-08	3.86593e-06
ENSMUSG00000066861	23960	Oas1g	protein_coding	2.6617	2.53007	8.4464	1.55785e-06	3.58105e-05
ENSMUSG00000056054	20201	S100a8	protein_coding	2.6615	1.09851	5.18375	0.000196322	0.000944007
ENSMUSG00000025321	320910	Itgb8	protein_coding	2.66143	0.759043	4.42992	0.000735796	0.00262598
ENSMUSG00000070436	12406	Serpinh1	protein_coding	2.6587	5.15712	10.5944	1.25497e-07	9.80312e-06
ENSMUSG00000040710	20452	St8sia4	protein_coding	2.65743	2.01435	7.67775	4.30887e-06	6.59464e-05
ENSMUSG00000023088	17250	Abcc1	protein_coding	2.65068	3.30351	8.34001	1.78624e-06	3.83541e-05
ENSMUSG00000029231	18595	Pdgfra	protein_coding	2.64848	4.18787	5.41602	0.000132699	0.000708539
ENSMUSG00000043003	242505	Rasef	protein_coding	2.6468	-1.59934	3.00662	0.0104457	0.02257
ENSMUSG00000040189	211535	Odad1	protein_coding	2.63882	-0.267607	4.91254	0.000313084	0.00134672
ENSMUSG00000021760	69590	Gpx8	protein_coding	2.63865	0.969745	7.59065	4.85652e-06	7.09987e-05
ENSMUSG00000020473	11568	Aebp1	protein_coding	2.63675	3.0382	6.18865	3.80706e-05	0.000286451
ENSMUSG00000029552	21753	Tes	protein_coding	2.63583	2.53896	8.83643	9.53377e-07	2.62806e-05
ENSMUSG00000030707	12721	Coro1a	protein_coding	2.63559	4.56721	11.3935	5.45332e-08	6.30587e-06
ENSMUSG00000022021	56419	Diaph3	protein_coding	2.63514	0.195512	6.66547	1.83584e-05	0.000173046
ENSMUSG00000045775	217316	Slc16a5	protein_coding	2.63419	4.90234	3.7869	0.00239537	0.00675558
ENSMUSG00000026600	20652	Soat1	protein_coding	2.63077	4.37373	8.53186	1.39699e-06	3.33412e-05
ENSMUSG00000022584	100041546	Ly6c2	protein_coding	2.63028	1.17317	8.36272	1.73465e-06	3.79751e-05
ENSMUSG00000020810	114886	Cygb	protein_coding	2.62567	5.02842	11.3156	5.90226e-08	6.54287e-06
ENSMUSG00000010080	71889	Epn3	protein_coding	2.62551	-0.148194	2.96977	0.0112014	0.0239125
ENSMUSG00000031340	14404	Gabre	protein_coding	2.61883	-0.635794	5.42095	0.000131611	0.000704748
ENSMUSG00000020303	20856	Stc2	protein_coding	2.61832	0.160584	5.19358	0.000193066	0.000931782
ENSMUSG00000030223	19277	Ptpro	protein_coding	2.61675	1.14574	8.54362	1.37626e-06	3.29068e-05
ENSMUSG00000000732	50723	Icosl	protein_coding	2.61659	1.96999	9.11117	6.81077e-07	2.27043e-05
ENSMUSG00000047040	217138	Prr15l	protein_coding	2.61552	0.87763	4.26854	0.000985434	0.0032953
ENSMUSG00000018008	72318	Cyth4	protein_coding	2.61366	4.90606	8.7755	1.02829e-06	2.74527e-05
ENSMUSG00000034220	14733	Gpc1	protein_coding	2.61144	4.72564	7.94034	3.02053e-06	5.25774e-05
ENSMUSG00000060568	226610	Fam78b	protein_coding	2.60918	-0.572762	3.7734	0.00245654	0.00688495
ENSMUSG00000002799	16450	Jag2	protein_coding	2.60814	-0.853353	3.21216	0.0070739	0.0164646
ENSMUSG00000024883	225870	Rin1	protein_coding	2.60762	-0.504286	4.51741	0.000628844	0.00230411
ENSMUSG00000026547	21346	Tagln2	protein_coding	2.60518	5.76783	12.1246	2.65235e-08	4.38309e-06
ENSMUSG00000059326	12982	Csf2ra	protein_coding	2.60294	4.57809	9.44092	4.59431e-07	1.87433e-05
ENSMUSG00000067341	381091	H2-Eb2	protein_coding	2.60185	-0.619033	4.80815	0.000375687	0.00155209
ENSMUSG00000032661	246727	Oas3	protein_coding	2.6012	2.93984	5.8678	6.32969e-05	0.000411617
ENSMUSG00000038668	14745	Lpar1	protein_coding	2.59808	1.35609	6.71577	1.70292e-05	0.000163829
ENSMUSG00000030745	60504	Il21r	protein_coding	2.59789	1.07652	4.74641	0.000418731	0.00167891
ENSMUSG00000016918	240725	Sulf1	protein_coding	2.59655	1.60919	6.27781	3.31389e-05	0.000259836
ENSMUSG00000000682	23833	Cd52	protein_coding	2.59645	4.17204	8.16031	2.25706e-06	4.37179e-05
ENSMUSG00000038156	233744	Spon1	protein_coding	2.59581	2.15331	3.65613	0.00305958	0.00820281
ENSMUSG00000032908	433323	Sgpp2	protein_coding	2.59572	0.49184	4.2836	0.000958809	0.00322943
ENSMUSG00000015396	12522	Cd83	protein_coding	2.59525	2.49954	8.80129	9.95846e-07	2.69544e-05
ENSMUSG00000029373	56744	Pf4	protein_coding	2.59408	0.835944	7.5231	5.33219e-06	7.56159e-05
ENSMUSG00000052572	23859	Dlg2	protein_coding	2.59161	0.00939425	7.23204	8.02691e-06	9.72993e-05
ENSMUSG00000020363	14584	Gfpt2	protein_coding	2.59088	0.770598	4.59128	0.000551137	0.00207053
ENSMUSG00000029204	74734	Rhoh	protein_coding	2.58851	0.859137	6.61907	1.96821e-05	0.000180951
ENSMUSG00000040412	229722	Elapor1	protein_coding	2.5881	1.66533	3.70977	0.00276692	0.00758073
ENSMUSG00000029752	27053	Asns	protein_coding	2.58591	2.7511	3.34034	0.00554899	0.0134432
ENSMUSG00000009687	18301	Fxyd5	protein_coding	2.58544	3.82526	9.28094	5.55382e-07	2.08082e-05
ENSMUSG00000026039	68549	Sgo2a	protein_coding	2.58312	0.354986	5.11061	0.000222435	0.00103747
ENSMUSG00000013921	76686	Clip3	protein_coding	2.58229	0.852962	7.94529	3.00061e-06	5.2339e-05
ENSMUSG00000002983	19698	Relb	protein_coding	2.5799	2.87331	13.4115	8.1267e-09	2.30639e-06
ENSMUSG00000056069	223433	Otulinl	protein_coding	2.57984	3.17753	9.67576	3.49336e-07	1.6178e-05
ENSMUSG00000079442	20448	St6galnac4	protein_coding	2.57972	2.23354	7.93093	3.0588e-06	5.29926e-05
ENSMUSG00000024620	18596	Pdgfrb	protein_coding	2.57543	4.72371	9.77049	3.13245e-07	1.55732e-05
ENSMUSG00000035852	78906	Misp	protein_coding	2.57429	-0.12149	3.25753	0.00649102	0.0153293
ENSMUSG00000022382	22422	Wnt7b	protein_coding	2.57221	-1.35658	2.78988	0.015744	0.0319753
ENSMUSG00000000359	19700	Rem1	protein_coding	2.57074	0.0511024	7.71675	4.08528e-06	6.38722e-05
ENSMUSG00000020836	216961	Coro6	protein_coding	2.57013	-0.476541	6.49187	2.38564e-05	0.000207078
ENSMUSG00000023908	268930	Pkmyt1	protein_coding	2.56987	1.84374	5.50814	0.000113843	0.000630822
ENSMUSG00000046417	192976	Lrrc75a	protein_coding	2.56922	0.572384	7.57137	4.98754e-06	7.21066e-05
ENSMUSG00000030148	26888	Clec4a2	protein_coding	2.56802	2.36469	7.4374	6.00809e-06	8.10285e-05
ENSMUSG00000000244	27027	Tspan32	protein_coding	2.56779	-0.215104	6.06035	4.65732e-05	0.000331004
ENSMUSG00000090084	51795	Srpx	protein_coding	2.56667	0.160728	4.60179	0.000540923	0.00204156
ENSMUSG00000025212	94280	Sfxn3	protein_coding	2.56589	2.82827	7.71717	4.08292e-06	6.38722e-05
ENSMUSG00000055805	57778	Fmnl1	protein_coding	2.56313	3.21783	7.07694	1.00255e-05	0.000114062
ENSMUSG00000031662	71607	Snx20	protein_coding	2.56266	1.58921	8.48568	1.48158e-06	3.47878e-05
ENSMUSG00000029673	319974	Auts2	protein_coding	2.56233	0.544345	4.8176	0.000369516	0.00153583
ENSMUSG00000005148	12224	Klf5	protein_coding	2.56018	-0.401638	3.37233	0.00522309	0.0127764
ENSMUSG00000038147	12523	Cd84	protein_coding	2.55988	4.57211	8.62332	1.24426e-06	3.08836e-05
ENSMUSG00000022439	64099	Parvg	protein_coding	2.55966	2.18571	8.26828	1.96024e-06	4.02524e-05
ENSMUSG00000035891	223753	Cerk	protein_coding	2.55668	4.03578	9.80511	3.01069e-07	1.53952e-05
ENSMUSG00000031004	17345	Mki67	protein_coding	2.55532	3.41873	9.09823	6.91829e-07	2.28777e-05
ENSMUSG00000040118	12293	Cacna2d1	protein_coding	2.55382	1.6372	7.37059	6.59805e-06	8.55775e-05
ENSMUSG00000027544	18019	Nfatc2	protein_coding	2.55256	0.952568	5.24591	0.000176654	0.000869289
ENSMUSG00000032783	78733	Troap	protein_coding	2.55183	-0.504564	5.38528	0.000139699	0.000737175
ENSMUSG00000015880	54392	Ncapg	protein_coding	2.54686	0.507823	6.19723	3.75639e-05	0.000283466
ENSMUSG00000026070	16182	Il18r1	protein_coding	2.54292	-0.334731	6.13179	4.16169e-05	0.000305059
ENSMUSG00000022995	13800	Enah	protein_coding	2.54212	1.25108	4.52289	0.000622701	0.00228417
ENSMUSG00000021253	21809	Tgfb3	protein_coding	2.53919	1.75675	6.21021	3.68113e-05	0.000279294
ENSMUSG00000000078	23849	Klf6	protein_coding	2.53798	4.87896	11.2549	6.2796e-08	6.65152e-06
ENSMUSG00000045679	217430	Pqlc3	protein_coding	2.53606	2.29329	8.9131	8.67286e-07	2.50252e-05
ENSMUSG00000027254	17754	Map1a	protein_coding	2.53599	0.412139	7.50613	5.45931e-06	7.66358e-05
ENSMUSG00000052026	240332	Slc6a7	protein_coding	2.53585	0.0539698	3.1805	0.00751148	0.0172672
ENSMUSG00000041886	238455	Macc1	protein_coding	2.53509	-1.07686	3.38772	0.00507327	0.0124722
ENSMUSG00000022667	57781	Cd200r1	protein_coding	2.53433	1.99098	6.61186	1.98965e-05	0.000182152
ENSMUSG00000026928	332579	Card9	protein_coding	2.53432	1.03513	5.11442	0.000220989	0.0010322
ENSMUSG00000027326	76464	Knl1	protein_coding	2.5336	-0.0663609	5.36306	0.000145	0.000756887
ENSMUSG00000020437	246177	Myo1g	protein_coding	2.53284	3.28509	9.12218	6.72066e-07	2.26951e-05
ENSMUSG00000055978	14344	Fut2	protein_coding	2.53037	-0.495398	3.25961	0.00646553	0.0152881
ENSMUSG00000011034	20537	Slc5a1	protein_coding	2.5292	1.85461	3.35435	0.00540377	0.0131412
ENSMUSG00000035829	241289	Ppp1r26	protein_coding	2.52871	-0.298244	3.43616	0.00462947	0.0115759
ENSMUSG00000043079	104027	Synpo	protein_coding	2.52224	4.52572	6.66055	1.84942e-05	0.000173824
ENSMUSG00000038059	106878	Smim3	protein_coding	2.52171	0.943078	6.03175	4.87285e-05	0.00033928
ENSMUSG00000042029	76044	Ncapg2	protein_coding	2.52045	2.54456	7.01462	1.09718e-05	0.000121423
ENSMUSG00000024245	68027	Tmem178	protein_coding	2.51926	-0.246446	3.98367	0.00166188	0.00501431
ENSMUSG00000021196	56421	Pfkp	protein_coding	2.51731	3.10152	4.70302	0.00045204	0.0017786
ENSMUSG00000052776	246730	Oas1a	protein_coding	2.51647	3.80139	8.34981	1.76378e-06	3.81229e-05
ENSMUSG00000001870	268977	Ltbp1	protein_coding	2.51632	3.07118	7.26462	7.66366e-06	9.44751e-05
ENSMUSG00000048163	20345	Selplg	protein_coding	2.51571	3.71331	7.38266	6.48708e-06	8.45198e-05
ENSMUSG00000015355	12506	Cd48	protein_coding	2.51486	3.02577	7.517	5.37754e-06	7.5896e-05
ENSMUSG00000072596	13587	Ear2	protein_coding	2.51426	3.03153	7.85551	3.38481e-06	5.63631e-05
ENSMUSG00000010461	14051	Eya4	protein_coding	2.51373	0.0288009	6.37087	2.87045e-05	0.000236279
ENSMUSG00000033581	319765	Igf2bp2	protein_coding	2.51362	1.0781	7.40896	6.25209e-06	8.2864e-05
ENSMUSG00000020914	21973	Top2a	protein_coding	2.51346	2.82533	7.1478	9.05366e-06	0.000106101
ENSMUSG00000017631	109934	Abr	protein_coding	2.51287	4.66099	8.59175	1.29486e-06	3.15381e-05
ENSMUSG00000072620	20556	Slfn2	protein_coding	2.51178	3.75173	11.2333	6.4197e-08	6.65152e-06
ENSMUSG00000001517	14235	Foxm1	protein_coding	2.51126	1.55423	9.83041	2.92492e-07	1.52131e-05
ENSMUSG00000079419	73656	Ms4a6c	protein_coding	2.51006	3.58029	6.60901	1.99822e-05	0.000182425
ENSMUSG00000031101	74131	Sash3	protein_coding	2.50874	2.53182	7.59903	4.80073e-06	7.08057e-05
ENSMUSG00000029561	23962	Oasl2	protein_coding	2.50853	4.28955	8.05935	2.57821e-06	4.76295e-05
ENSMUSG00000027171	228413	Prrg4	protein_coding	2.5071	0.298437	3.89381	0.00196303	0.00575119
ENSMUSG00000112148	14728	Lilrb4a	protein_coding	2.50518	5.04484	7.09102	9.82395e-06	0.00011258
ENSMUSG00000028843	73723	Sh3bgrl3	protein_coding	2.50224	4.69025	11.8219	3.55826e-08	4.88979e-06
ENSMUSG00000021556	105348	Golm1	protein_coding	2.50008	3.28318	5.76384	7.48619e-05	0.000464728
ENSMUSG00000024677	69774	Ms4a6b	protein_coding	2.49026	2.83423	7.73489	3.98554e-06	6.27638e-05
ENSMUSG00000029377	13874	Ereg	protein_coding	2.48939	-0.145559	5.58839	9.97105e-05	0.000572437
ENSMUSG00000040204	68026	Pclaf	protein_coding	2.48868	0.80809	6.22496	3.59745e-05	0.000275291
ENSMUSG00000008601	53868	Rab25	protein_coding	2.48841	-0.107453	3.34064	0.00554581	0.0134424
ENSMUSG00000063160	18223	Numbl	protein_coding	2.48669	1.79436	7.29213	7.37046e-06	9.1902e-05
ENSMUSG00000029913	70779	Prdm5	protein_coding	2.48662	-0.813302	5.40457	0.000135261	0.000719281
ENSMUSG00000027555	71934	Car13	protein_coding	2.48654	0.485506	5.05709	0.000243829	0.00111534
ENSMUSG00000029108	54216	Pcdh7	protein_coding	2.486	1.82041	5.96567	5.4122e-05	0.000367619
ENSMUSG00000030787	114332	Lyve1	protein_coding	2.48413	4.01124	8.7442	1.0692e-06	2.81419e-05
ENSMUSG00000022488	105855	Nckap1l	protein_coding	2.48015	5.09119	8.76378	1.0434e-06	2.77427e-05
ENSMUSG00000020143	94176	Dock2	protein_coding	2.47942	4.0116	8.43925	1.57219e-06	3.582e-05
ENSMUSG00000069045	26900	Ddx3y	protein_coding	2.47859	4.73559	1.43278	0.176325	0.244547
ENSMUSG00000027452	68738	Acss1	protein_coding	2.47558	1.08846	5.90408	5.97184e-05	0.000393948
ENSMUSG00000026360	19735	Rgs2	protein_coding	2.47557	3.64527	8.17893	2.20261e-06	4.29821e-05
ENSMUSG00000026832	227929	Cytip	protein_coding	2.47542	2.32056	5.93245	5.70682e-05	0.00038226
ENSMUSG00000040522	170744	Tlr8	protein_coding	2.47521	2.65148	2.89065	0.0130126	0.0271381
ENSMUSG00000024056	67052	Ndc80	protein_coding	2.47262	-0.251859	5.03316	0.000254083	0.00114777
ENSMUSG00000044921	237504	Rassf9	protein_coding	2.47062	-0.326489	3.28768	0.00613068	0.014625
ENSMUSG00000069830	195046	Nlrp1a	protein_coding	2.46773	-0.918222	5.07657	0.000235803	0.00108701
ENSMUSG00000026821	19730	Ralgds	protein_coding	2.46363	2.67532	11.2706	6.17936e-08	6.65152e-06
ENSMUSG00000038379	22137	Ttk	protein_coding	2.46317	-0.189991	4.88507	0.000328421	0.00140161
ENSMUSG00000037280	207839	Galnt6	protein_coding	2.46158	2.39396	7.62515	4.63122e-06	6.94151e-05
ENSMUSG00000019850	21929	Tnfaip3	protein_coding	2.45668	3.84042	13.9878	4.93991e-09	1.74299e-06
ENSMUSG00000015094	18146	Npdc1	protein_coding	2.45124	3.77527	6.6513	1.87523e-05	0.000175094
ENSMUSG00000045273	26886	Cenph	protein_coding	2.45086	-0.710193	3.5293	0.00388347	0.0100076
ENSMUSG00000093938	216984	Evi2b	protein_coding	2.44973	3.1964	8.67802	1.16153e-06	2.9559e-05
ENSMUSG00000027864	19221	Ptgfrn	protein_coding	2.44801	3.74129	5.94971	5.55165e-05	0.000374675
ENSMUSG00000035246	236899	Pcyt1b	protein_coding	2.44759	-0.955991	3.66029	0.00303576	0.00815301
ENSMUSG00000033420	69538	Antxr1	protein_coding	2.44663	2.52487	5.06536	0.000240388	0.00110266
ENSMUSG00000026211	98733	Obsl1	protein_coding	2.44538	1.74308	5.48528	0.000118244	0.000649316
ENSMUSG00000021624	17079	Cd180	protein_coding	2.44379	3.35729	7.31113	7.17499e-06	9.02403e-05
ENSMUSG00000038843	14537	Gcnt1	protein_coding	2.44324	1.40427	3.98724	0.00165094	0.00499309
ENSMUSG00000031659	11513	Adcy7	protein_coding	2.44161	4.46838	6.98203	1.15041e-05	0.000124643
ENSMUSG00000027188	210622	Pamr1	protein_coding	2.44139	3.67768	5.87756	6.23124e-05	0.000406541
ENSMUSG00000020681	11421	Ace	protein_coding	2.44086	2.66001	6.05797	4.67488e-05	0.000331388
ENSMUSG00000030579	22177	Tyrobp	protein_coding	2.43956	5.52742	11.8381	3.50225e-08	4.88979e-06
ENSMUSG00000037206	26968	Islr	protein_coding	2.43804	3.43166	8.41514	1.62153e-06	3.64985e-05
ENSMUSG00000031673	12552	Cdh11	protein_coding	2.43706	-0.861927	3.58594	0.00349074	0.00913626
ENSMUSG00000029359	57816	Tesc	protein_coding	2.437	-0.322724	4.4705	0.000684023	0.00246819
ENSMUSG00000006369	14114	Fbln1	protein_coding	2.43689	1.94493	3.31696	0.00580008	0.0139499
ENSMUSG00000048779	233571	P2ry6	protein_coding	2.43585	2.89799	8.73117	1.08674e-06	2.82617e-05
ENSMUSG00000026837	12831	Col5a1	protein_coding	2.43473	4.82474	9.33562	5.20375e-07	1.98934e-05
ENSMUSG00000031827	72042	Cotl1	protein_coding	2.4345	5.61848	12.5139	1.83422e-08	3.74152e-06
ENSMUSG00000021725	52552	Parp8	protein_coding	2.43341	2.08324	6.90597	1.28558e-05	0.000135208
ENSMUSG00000030536	29875	Iqgap1	protein_coding	2.43127	5.61856	9.27668	5.58215e-07	2.08082e-05
ENSMUSG00000071005	24047	Ccl19	protein_coding	2.4307	0.77689	7.56143	5.0565e-06	7.28212e-05
ENSMUSG00000038775	22351	Vill	protein_coding	2.42946	1.55035	4.94212	0.000297402	0.00129592
ENSMUSG00000042759	171504	Apobr	protein_coding	2.42656	3.07109	6.22898	3.57501e-05	0.000274501
ENSMUSG00000002055	54141	Spag5	protein_coding	2.42381	0.97591	6.54743	2.19282e-05	0.000194478
ENSMUSG00000045667	276829	Smtnl2	protein_coding	2.42194	0.910153	4.87981	0.000331449	0.00140993
ENSMUSG00000036067	227659	Slc2a6	protein_coding	2.41802	0.522887	5.60455	9.70953e-05	0.000561559
ENSMUSG00000035863	18483	Palm	protein_coding	2.41789	2.74966	6.09874	4.38367e-05	0.000316881
ENSMUSG00000091345	665033	Col6a5	protein_coding	2.41728	-0.383291	2.98857	0.0108094	0.0232139
ENSMUSG00000001039	27078	B9d1	protein_coding	2.41621	-0.192319	6.29311	3.23627e-05	0.000255903
ENSMUSG00000041559	14264	Fmod	protein_coding	2.41332	2.66088	5.44996	0.000125396	0.000678706
ENSMUSG00000029188	20531	Slc34a2	protein_coding	2.41129	-0.901113	2.72325	0.0178527	0.0355556
ENSMUSG00000015980	76612	Lrrc27	protein_coding	2.41002	0.609092	8.32494	1.82137e-06	3.86635e-05
ENSMUSG00000024399	16994	Ltb	protein_coding	2.40925	1.65499	6.73981	1.64305e-05	0.00015948
ENSMUSG00000021886	14744	Gpr65	protein_coding	2.40902	2.50064	7.97947	2.86677e-06	5.0781e-05
ENSMUSG00000017466	21858	Timp2	protein_coding	2.40828	5.42152	7.63406	4.57486e-06	6.89663e-05
ENSMUSG00000015340	13058	Cybb	protein_coding	2.40794	6.09428	8.2621	1.97604e-06	4.02524e-05
ENSMUSG00000020758	192897	Itgb4	protein_coding	2.40719	1.23803	3.73176	0.00265537	0.00733202
ENSMUSG00000053461	78772	Hhipl2	protein_coding	2.40714	0.164028	4.39056	0.000789912	0.0027766
ENSMUSG00000026764	16574	Kif5c	protein_coding	2.40486	-0.983059	3.77898	0.00243107	0.00683265
ENSMUSG00000074364	259300	Ehd2	protein_coding	2.40446	3.34442	6.99057	1.1362e-05	0.000123712
ENSMUSG00000049985	77318	Ankrd55	protein_coding	2.40402	0.634892	4.7822	0.000393184	0.00160457
ENSMUSG00000030217	109978	Art4	protein_coding	2.40364	3.1328	5.94217	5.61886e-05	0.000377725
ENSMUSG00000026786	54519	Apbb1ip	protein_coding	2.40355	3.31828	9.87185	2.79004e-07	1.51137e-05
ENSMUSG00000007783	78070	Cpt1c	protein_coding	2.40207	0.666019	7.85827	3.37224e-06	5.62498e-05
ENSMUSG00000062210	106869	Tnfaip8	protein_coding	2.40021	2.90093	6.3429	2.99673e-05	0.000242243
ENSMUSG00000039396	234258	Neil3	protein_coding	2.39982	-0.540617	4.7252	0.000434681	0.00172485
ENSMUSG00000079017	76933	Ifi27l2a	protein_coding	2.39865	4.04331	8.98797	7.91191e-07	2.37448e-05
ENSMUSG00000042436	76293	Mfap4	protein_coding	2.39849	1.982	5.55856	0.000104736	0.000594292
ENSMUSG00000031502	12826	Col4a1	protein_coding	2.39709	6.93524	10.8503	9.55775e-08	8.58727e-06
ENSMUSG00000030365	93675	Clec2i	protein_coding	2.39627	0.426273	5.73293	7.87151e-05	0.000482227
ENSMUSG00000017724	18612	Etv4	protein_coding	2.39606	-0.375551	4.0428	0.00149002	0.00460408
ENSMUSG00000021750	268709	Fam107a	protein_coding	2.39592	0.592427	2.65961	0.0201245	0.0392304
ENSMUSG00000055675	74901	Kbtbd11	protein_coding	2.39493	2.19413	6.23828	3.52366e-05	0.000271876
ENSMUSG00000034607	69693	Pof1b	protein_coding	2.39325	-1.74658	2.20899	0.0464082	0.0794466
ENSMUSG00000031497	24099	Tnfsf13b	protein_coding	2.39305	0.118439	5.11885	0.000219318	0.00102513
ENSMUSG00000022231	20356	Sema5a	protein_coding	2.39051	1.72456	4.34609	0.00085604	0.00296366
ENSMUSG00000038400	65112	Pmepa1	protein_coding	2.39003	2.7877	6.04249	4.79068e-05	0.000336792
ENSMUSG00000028037	99899	Ifi44	protein_coding	2.38941	3.15008	4.24951	0.00102016	0.00338714
ENSMUSG00000049872	103511	Calhm5	protein_coding	2.38714	-0.184227	6.54434	2.2031e-05	0.000195125
ENSMUSG00000064065	320495	Ipcef1	protein_coding	2.38099	-0.0971555	3.14173	0.00808463	0.0183007
ENSMUSG00000021850	67082	ccdc198	protein_coding	2.3808	0.655937	2.68825	0.0190691	0.0375316
ENSMUSG00000030147	69810	Clec4b1	protein_coding	2.38029	-0.254518	4.05813	0.00144851	0.00450029
ENSMUSG00000004552	13034	Ctse	protein_coding	2.37858	-0.599059	5.24352	0.000177373	0.000872168
ENSMUSG00000033152	319655	Podxl2	protein_coding	2.3779	-0.761798	4.47509	0.000678408	0.00245132
ENSMUSG00000023039	110310	Krt7	protein_coding	2.37582	1.35229	4.1091	0.0013189	0.00415843
ENSMUSG00000033949	28105	Trim36	protein_coding	2.37547	0.471824	5.2724	0.000168912	0.000844884
ENSMUSG00000078771	14017	Evi2a	protein_coding	2.37513	2.86938	9.53205	4.1284e-07	1.80255e-05
ENSMUSG00000053063	232413	Clec12a	protein_coding	2.37468	4.22198	6.94269	1.21833e-05	0.00013006
ENSMUSG00000010307	67893	Tmem86a	protein_coding	2.37437	4.76007	9.79242	3.05473e-07	1.53975e-05
ENSMUSG00000037849	102639543	Ifi206	protein_coding	2.37391	1.73004	6.00741	5.06461e-05	0.000349452
ENSMUSG00000023411	73181	Nfatc4	protein_coding	2.37224	0.784122	4.554	0.000589022	0.00218091
ENSMUSG00000011884	56356	Gltp	protein_coding	2.37205	4.33616	11.0678	7.61386e-08	7.47727e-06
ENSMUSG00000045328	229841	Cenpe	protein_coding	2.36895	0.983307	6.90404	1.28922e-05	0.000135404
ENSMUSG00000033207	71738	Mamdc2	protein_coding	2.36678	3.50656	5.45654	0.000124031	0.000673606
ENSMUSG00000042485	66175	Mustn1	protein_coding	2.36429	2.38122	12.2883	2.26838e-08	4.00186e-06
ENSMUSG00000041773	13803	Enc1	protein_coding	2.36311	4.28129	9.69632	3.41139e-07	1.60959e-05
ENSMUSG00000030137	53857	Tuba8	protein_coding	2.36222	2.56526	4.59636	0.000546171	0.0020572
ENSMUSG00000027646	20779	Src	protein_coding	2.36039	2.86104	7.50772	5.44724e-06	7.65487e-05
ENSMUSG00000040618	74551	Pck2	protein_coding	2.36038	3.14499	9.79593	3.04248e-07	1.53952e-05
ENSMUSG00000020099	107449	Unc5b	protein_coding	2.35788	4.55053	7.60195	4.78149e-06	7.08057e-05
ENSMUSG00000050921	78826	P2ry10	protein_coding	2.35763	0.100053	4.53477	0.000609614	0.00224373
ENSMUSG00000038679	83925	Trps1	protein_coding	2.35723	1.25727	6.02946	4.89058e-05	0.000340333
ENSMUSG00000024253	213575	Dync2li1	protein_coding	2.35713	0.669619	4.14994	0.00122371	0.00391748
ENSMUSG00000043263	236312	Ifi209	protein_coding	2.35548	2.77799	8.44138	1.56789e-06	3.58105e-05
ENSMUSG00000027386	70370	Fbln7	protein_coding	2.35491	0.45479	6.07743	4.53338e-05	0.000325004
ENSMUSG00000056413	231821	Adap1	protein_coding	2.35424	2.18482	8.30894	1.85948e-06	3.92808e-05
ENSMUSG00000002233	11853	Rhoc	protein_coding	2.35106	4.65502	11.6948	4.03329e-08	5.12875e-06
ENSMUSG00000078794	629378	Dact3	protein_coding	2.34972	0.889205	5.68098	8.5668e-05	0.000510652
ENSMUSG00000043496	66873	Tril	protein_coding	2.34886	0.0342804	5.41928	0.000131979	0.000705664
ENSMUSG00000027068	241452	Dhrs9	protein_coding	2.34858	1.35911	4.59788	0.000544699	0.00205225
ENSMUSG00000049107	18205	Ntf3	protein_coding	2.34757	0.871915	5.89114	6.0969e-05	0.000400378
ENSMUSG00000031934	55991	Panx1	protein_coding	2.34703	1.07929	6.4183	2.66905e-05	0.000223076
ENSMUSG00000030342	12527	Cd9	protein_coding	2.34671	5.13368	9.67771	3.48548e-07	1.6178e-05
ENSMUSG00000022594	23936	Lynx1	protein_coding	2.34489	1.9411	5.53255	0.000109335	0.000614186
ENSMUSG00000025058	71398	Tasl	protein_coding	2.34337	0.0415656	4.80593	0.000377149	0.00155616
ENSMUSG00000040990	58194	Sh3kbp1	protein_coding	2.33726	3.19334	9.0957	6.93953e-07	2.28777e-05
ENSMUSG00000054640	20541	Slc8a1	protein_coding	2.33692	2.73022	5.67186	8.69531e-05	0.000515519
ENSMUSG00000067780	94227	Pi15	protein_coding	2.33445	-0.923824	3.67394	0.00295904	0.00800084
ENSMUSG00000074254	13086	Cyp2a4	protein_coding	2.33416	4.26502	1.29791	0.217636	0.291888
ENSMUSG00000027859	18049	Ngf	protein_coding	2.334	2.70237	12.3686	2.10243e-08	3.86593e-06
ENSMUSG00000005470	66929	Asf1b	protein_coding	2.33062	0.726509	5.04021	0.000251015	0.00113824
ENSMUSG00000033059	110078	Pygb	protein_coding	2.3302	4.21096	4.67792	0.000472554	0.001841
ENSMUSG00000028519	13131	Dab1	protein_coding	2.32994	-0.46651	5.40343	0.00013552	0.000719779
ENSMUSG00000025140	209027	Pycr1	protein_coding	2.32962	0.339385	7.14306	9.11546e-06	0.000106633
ENSMUSG00000024670	12511	Cd6	protein_coding	2.32961	0.0653988	3.80072	0.00233443	0.00662085
ENSMUSG00000025887	12364	Casp12	protein_coding	2.32813	2.54132	3.99149	0.00163803	0.00496044
ENSMUSG00000030844	67865	Rgs10	protein_coding	2.32669	2.61501	8.08066	2.50659e-06	4.68818e-05
ENSMUSG00000040747	12508	Cd53	protein_coding	2.32655	4.52208	9.4636	4.47334e-07	1.85674e-05
ENSMUSG00000026994	14425	Galnt3	protein_coding	2.32561	0.0672008	3.58034	0.00352771	0.00921086
ENSMUSG00000052942	226075	Glis3	protein_coding	2.32454	1.39138	3.72821	0.00267304	0.00737146
ENSMUSG00000000567	20682	Sox9	protein_coding	2.32405	2.85287	5.33608	0.000151719	0.000781988
ENSMUSG00000037613	79201	Tnfrsf23	protein_coding	2.32248	0.780829	6.91124	1.2757e-05	0.000134635
ENSMUSG00000051220	236930	Ercc6l	protein_coding	2.32151	0.187917	4.35618	0.000840556	0.00292236
ENSMUSG00000019817	22634	Plagl1	protein_coding	2.32091	2.23107	6.63623	1.9181e-05	0.000177846
ENSMUSG00000022504	12265	Ciita	protein_coding	2.31915	2.62742	7.40481	6.28855e-06	8.30153e-05
ENSMUSG00000018507	22368	Trpv2	protein_coding	2.31812	2.44599	7.99949	2.79138e-06	5.01258e-05
ENSMUSG00000022900	106347	Ildr1	protein_coding	2.31548	-0.147452	2.76477	0.0165084	0.0332845
ENSMUSG00000051457	20737	Spn	protein_coding	2.31543	2.03296	3.23659	0.00675382	0.0158183
ENSMUSG00000031262	102920	Cenpi	protein_coding	2.31454	-0.355698	4.43549	0.000728456	0.00260334
ENSMUSG00000044703	219131	Phf11a	protein_coding	2.30902	-0.471714	3.91292	0.0018946	0.00558457
ENSMUSG00000060586	14969	H2-Eb1	protein_coding	2.3086	6.26398	6.7324	1.66125e-05	0.000160887
ENSMUSG00000074115	20208	Saa1	protein_coding	2.30644	6.69428	7.07662	1.00301e-05	0.000114062
ENSMUSG00000026691	14262	Fmo3	protein_coding	2.30583	0.754366	1.00963	0.331719	0.415484
ENSMUSG00000035208	276950	Slfn8	protein_coding	2.30554	2.87603	6.79059	1.52377e-05	0.000151506
ENSMUSG00000036894	74012	Rap2b	protein_coding	2.30489	3.43446	7.68889	4.24367e-06	6.55634e-05
ENSMUSG00000024696	107321	Lpxn	protein_coding	2.30382	2.42256	9.34613	5.13921e-07	1.98934e-05
ENSMUSG00000047415	238377	Gpr68	protein_coding	2.30234	0.114597	4.28846	0.000950374	0.00320763
ENSMUSG00000024910	13041	Ctsw	protein_coding	2.30233	0.380312	4.30673	0.000919355	0.00312964
ENSMUSG00000028152	56224	Tspan5	protein_coding	2.30085	0.792369	6.68559	1.78141e-05	0.000169893
ENSMUSG00000031951	234740	Tmem231	protein_coding	2.29978	-0.272089	3.34417	0.00550887	0.0133553
ENSMUSG00000040528	380732	Milr1	protein_coding	2.29932	1.23688	6.9017	1.29366e-05	0.000135435
ENSMUSG00000069833	66395	Ahnak	protein_coding	2.29817	5.70591	14.6759	2.79081e-09	1.34941e-06
ENSMUSG00000078486	74183	Perm1	protein_coding	2.2972	-0.571472	5.4906	0.000117203	0.000645063
ENSMUSG00000006931	66180	P3h4	protein_coding	2.29618	0.960842	8.15544	2.27151e-06	4.39327e-05
ENSMUSG00000027331	51944	Knstrn	protein_coding	2.29129	1.73289	8.1542	2.27521e-06	4.39392e-05
ENSMUSG00000036943	235442	Rab8b	protein_coding	2.29036	4.00883	9.07125	7.1484e-07	2.30279e-05
ENSMUSG00000026768	241226	Itga8	protein_coding	2.28924	4.21883	5.0488	0.000247332	0.00112643
ENSMUSG00000030774	18479	Pak1	protein_coding	2.28806	2.92005	9.02652	7.54816e-07	2.34912e-05
ENSMUSG00000049999	228966	Ppp1r3d	protein_coding	2.28742	-0.565374	4.75877	0.000409723	0.00165397
ENSMUSG00000021720	71816	Rnf180	protein_coding	2.28498	0.594671	5.88317	6.17537e-05	0.00040344
ENSMUSG00000047766	102747	Lrrc49	protein_coding	2.28489	-0.381877	4.79333	0.000385578	0.00158293
ENSMUSG00000006435	18011	Neurl1a	protein_coding	2.28338	0.299482	5.33875	0.000151041	0.000780314
ENSMUSG00000002111	20375	Spi1	protein_coding	2.28263	4.62927	9.50876	4.24247e-07	1.83222e-05
ENSMUSG00000019577	27273	Pdk4	protein_coding	2.28251	3.7098	2.67302	0.0196236	0.0383972
ENSMUSG00000031442	17207	Mcf2l	protein_coding	2.28121	0.261051	6.23935	3.5178e-05	0.000271858
ENSMUSG00000035109	271849	Shc4	protein_coding	2.28003	-0.884333	5.0735	0.000237052	0.00109122
ENSMUSG00000025930	17681	Msc	protein_coding	2.27966	-0.780817	4.01268	0.00157515	0.0048111
ENSMUSG00000020388	30794	Pdlim4	protein_coding	2.27959	1.3024	8.59229	1.29397e-06	3.15381e-05
ENSMUSG00000062082	239849	Cd200r4	protein_coding	2.27885	0.436416	5.46677	0.000121937	0.000666059
ENSMUSG00000060131	241633	Atp8b4	protein_coding	2.27845	2.38675	6.62416	1.9532e-05	0.000180716
ENSMUSG00000028581	16792	Laptm5	protein_coding	2.27548	6.29604	9.08132	7.06157e-07	2.29897e-05
ENSMUSG00000019214	214901	Chtf18	protein_coding	2.274	-0.058468	3.99683	0.00162194	0.00492772
ENSMUSG00000056124	56386	B4galt6	protein_coding	2.27227	3.19337	5.51497	0.000112562	0.000625054
ENSMUSG00000025324	11982	Atp10a	protein_coding	2.2694	1.15765	4.30648	0.000919781	0.00313028
ENSMUSG00000048922	108912	Cdca2	protein_coding	2.2692	0.45526	5.04191	0.000250284	0.00113572
ENSMUSG00000036944	213068	Tmem71	protein_coding	2.26869	1.92651	8.26196	1.97639e-06	4.02524e-05
ENSMUSG00000027624	13821	Epb41l1	protein_coding	2.26717	3.22429	6.65833	1.85556e-05	0.00017415
ENSMUSG00000031328	192176	Flna	protein_coding	2.26554	6.69592	9.14035	6.57472e-07	2.26951e-05
ENSMUSG00000029641	68895	Rasl11a	protein_coding	2.26459	-0.953275	3.75909	0.00252307	0.00703726
ENSMUSG00000041734	170643	Kirrel	protein_coding	2.26333	2.6404	6.58855	2.06077e-05	0.00018657
ENSMUSG00000030793	66824	Pycard	protein_coding	2.26213	2.36764	5.0442	0.0002493	0.00113283
ENSMUSG00000026177	18173	Slc11a1	protein_coding	2.26194	4.78656	8.10721	2.42028e-06	4.57925e-05
ENSMUSG00000022894	23794	Adamts5	protein_coding	2.25887	2.86341	7.74326	3.94037e-06	6.22779e-05
ENSMUSG00000054293	213438	P2ry10b	protein_coding	2.25845	0.815507	5.12562	0.000216795	0.00101718
ENSMUSG00000024538	19038	Ppic	protein_coding	2.25842	3.15216	5.96735	5.39776e-05	0.000367211
ENSMUSG00000066894	231668	Vsig10	protein_coding	2.25841	2.3723	4.3275	0.000885365	0.00304329
ENSMUSG00000068457	22290	Uty	protein_coding	2.25742	3.01377	1.68606	0.116433	0.173195
ENSMUSG00000041112	140580	Elmo1	protein_coding	2.25716	2.80362	6.84023	1.41602e-05	0.000144476
ENSMUSG00000020573	30955	Pik3cg	protein_coding	2.25528	2.12228	6.38871	2.79285e-05	0.000230882
ENSMUSG00000020805	237831	Slc13a5	protein_coding	2.25355	1.92838	4.32348	0.000891847	0.00305913
ENSMUSG00000027435	17064	Cd93	protein_coding	2.25328	4.38425	8.37035	1.71768e-06	3.79429e-05
ENSMUSG00000031398	18846	Plxna3	protein_coding	2.25299	1.35845	3.73291	0.00264965	0.00732019
ENSMUSG00000058715	14127	Fcer1g	protein_coding	2.25206	4.84343	9.27182	5.61464e-07	2.08236e-05
ENSMUSG00000053040	68318	Aph1c	protein_coding	2.25187	2.29161	7.44386	5.95411e-06	8.06337e-05
ENSMUSG00000055541	52855	Lair1	protein_coding	2.25025	3.55998	8.59641	1.28726e-06	3.15295e-05
ENSMUSG00000043088	57890	Il17re	protein_coding	2.24997	-0.203565	3.07545	0.00916756	0.0202749
ENSMUSG00000020728	76380	Cep112	protein_coding	2.24856	-0.84654	3.67773	0.00293811	0.00795624
ENSMUSG00000006576	20536	Slc4a3	protein_coding	2.24785	1.54801	5.34465	0.000149549	0.000775055
ENSMUSG00000030022	101401	Adamts9	protein_coding	2.24773	2.47534	5.88193	6.18766e-05	0.000403899
ENSMUSG00000043004	14702	Gng2	protein_coding	2.24366	3.00752	9.55007	4.04241e-07	1.77093e-05
ENSMUSG00000037474	76843	Dtl	protein_coding	2.24245	1.05175	4.21293	0.00109053	0.0035807
ENSMUSG00000014303	83396	Glis2	protein_coding	2.23806	2.43709	6.21478	3.65498e-05	0.000278082
ENSMUSG00000003779	19348	Kif20a	protein_coding	2.23596	1.85642	6.93233	1.23692e-05	0.000131692
ENSMUSG00000070354	101488212	Evi2	protein_coding	2.23515	0.324019	4.6696	0.000479565	0.00186497
ENSMUSG00000091705	15013	H2-Q2	protein_coding	2.23395	0.640132	4.93772	0.00029968	0.00130194
ENSMUSG00000055994	257632	Nod2	protein_coding	2.23335	-0.34472	5.84625	6.55297e-05	0.000422717
ENSMUSG00000030677	110033	Kif22	protein_coding	2.23082	1.11593	6.22008	3.62493e-05	0.000277138
ENSMUSG00000069910	70385	Spdl1	protein_coding	2.22973	0.213569	6.93356	1.2347e-05	0.000131584
ENSMUSG00000038623	107769	Tm6sf1	protein_coding	2.22936	3.32916	6.72119	1.68923e-05	0.000162632
ENSMUSG00000034206	77782	Polq	protein_coding	2.22878	-0.464076	4.41567	0.000754934	0.00267671
ENSMUSG00000067377	56496	Tspan6	protein_coding	2.22557	-0.399204	3.50754	0.00404605	0.0103409
ENSMUSG00000038524	319262	Fchsd1	protein_coding	2.2235	2.25307	5.72542	7.96814e-05	0.000485867
ENSMUSG00000024736	98170	Tmem132a	protein_coding	2.22309	3.27417	6.09537	4.40697e-05	0.000318037
ENSMUSG00000045404	217826	Kcnk13	protein_coding	2.22096	1.16333	5.00764	0.000265518	0.0011846
ENSMUSG00000058672	22151	Tubb2a	protein_coding	2.22041	6.36816	6.06677	4.61034e-05	0.000328537
ENSMUSG00000071715	17972	Ncf4	protein_coding	2.21976	2.76125	7.68303	4.27786e-06	6.57803e-05
ENSMUSG00000038807	380711	Rap1gap2	protein_coding	2.21881	1.48546	6.59648	2.03628e-05	0.000184994
ENSMUSG00000048807	103710	Slc35e4	protein_coding	2.21639	0.614692	6.19005	3.79878e-05	0.000286169
ENSMUSG00000059498	14131	Fcgr3	protein_coding	2.21626	4.73268	7.38728	6.44514e-06	8.42812e-05
ENSMUSG00000068115	78177	Ninl	protein_coding	2.21373	0.99489	5.92128	5.80962e-05	0.000386962
ENSMUSG00000028480	384009	Glipr2	protein_coding	2.21267	1.14461	8.04413	2.63071e-06	4.83037e-05
ENSMUSG00000070348	12443	Ccnd1	protein_coding	2.21201	7.5956	6.27059	3.35119e-05	0.000261975
ENSMUSG00000031342	14758	Gpm6b	protein_coding	2.21196	1.33717	5.74486	7.7203e-05	0.000475273
ENSMUSG00000027375	17153	Mal	protein_coding	2.21195	0.581725	2.27867	0.0408616	0.0712595
ENSMUSG00000030616	83671	Sytl2	protein_coding	2.2113	1.34087	6.52005	2.28569e-05	0.000200941
ENSMUSG00000021457	20963	Syk	protein_coding	2.21122	4.77574	8.99185	7.87447e-07	2.37143e-05
ENSMUSG00000034810	20272	Scn7a	protein_coding	2.21118	-0.266369	3.90448	0.0019245	0.00565188
ENSMUSG00000027843	19260	Ptpn22	protein_coding	2.2111	1.48643	4.3848	0.000798179	0.00279909
ENSMUSG00000050379	56526	Septin6	protein_coding	2.21068	1.71491	5.95181	5.53315e-05	0.000373695
ENSMUSG00000031274	12830	Col4a5	protein_coding	2.21029	2.77289	3.69615	0.00283843	0.00775547
ENSMUSG00000030862	55987	Cpxm2	protein_coding	2.21027	0.495839	2.85828	0.0138347	0.0285597
ENSMUSG00000026840	23928	Lamc3	protein_coding	2.20951	2.70053	2.78483	0.0158949	0.0322468
ENSMUSG00000001918	20514	Slc1a5	protein_coding	2.20865	3.24488	8.19588	2.1543e-06	4.23559e-05
ENSMUSG00000055963	208820	Triqk	protein_coding	2.20839	-1.29207	3.96841	0.00170946	0.0051339
ENSMUSG00000028028	71481	Alpk1	protein_coding	2.20819	3.03503	8.70661	1.12064e-06	2.87426e-05
ENSMUSG00000039316	76438	Rftn1	protein_coding	2.2081	2.86916	6.76708	1.5778e-05	0.000155418
ENSMUSG00000024897	319924	Apba1	protein_coding	2.20515	0.919577	6.24582	3.4826e-05	0.000270466
ENSMUSG00000028071	27371	Sh2d2a	protein_coding	2.20369	0.715469	5.20534	0.000189241	0.000916714
ENSMUSG00000049307	14345	Fut4	protein_coding	2.20258	0.00381101	5.49885	0.000115611	0.000637373
ENSMUSG00000029322	231507	Plac8	protein_coding	2.20205	3.99191	8.34121	1.78347e-06	3.83541e-05
ENSMUSG00000018593	20692	Sparc	protein_coding	2.20105	7.21309	12.8678	1.32278e-08	3.16475e-06
ENSMUSG00000033676	14402	Gabrb3	protein_coding	2.19956	2.67611	6.21253	3.66782e-05	0.000278554
ENSMUSG00000034573	19249	Ptpn13	protein_coding	2.19933	1.75133	5.36866	0.000143643	0.000752509
ENSMUSG00000070509	244058	Rgma	protein_coding	2.19825	0.185699	3.38969	0.00505441	0.0124454
ENSMUSG00000028337	107684	Coro2a	protein_coding	2.1972	2.53939	8.17286	2.2202e-06	4.3132e-05
ENSMUSG00000042345	328795	Ubash3a	protein_coding	2.19695	-0.906006	2.98103	0.0109649	0.0235152
ENSMUSG00000024186	50782	Rgs11	protein_coding	2.19666	-0.372973	4.16986	0.00117987	0.00380984
ENSMUSG00000034413	240055	Neurl1b	protein_coding	2.19665	1.38813	7.45656	5.84946e-06	7.96295e-05
ENSMUSG00000056673	20592	Kdm5d	protein_coding	2.19448	3.50022	1.53671	0.149151	0.212504
ENSMUSG00000020654	104111	Adcy3	protein_coding	2.19372	2.16112	4.3488	0.000851858	0.00295379
ENSMUSG00000052087	51791	Rgs14	protein_coding	2.19212	0.559337	4.75536	0.000412188	0.00166186
ENSMUSG00000020423	12227	Btg2	protein_coding	2.18973	4.64835	7.83401	3.48437e-06	5.73626e-05
ENSMUSG00000051498	21899	Tlr6	protein_coding	2.18918	0.869499	5.89245	6.08413e-05	0.00039974
ENSMUSG00000031367	108012	Ap1s2	protein_coding	2.18891	3.10155	8.90422	8.76816e-07	2.51027e-05
ENSMUSG00000022822	27416	Abcc5	protein_coding	2.1888	4.57602	12.3979	2.04507e-08	3.86593e-06
ENSMUSG00000075044	236293	Slc22a29	protein_coding	2.18533	-0.212522	2.01818	0.0654402	0.106307
ENSMUSG00000028678	73804	Kif2c	protein_coding	2.18527	0.260707	5.82636	6.76632e-05	0.000431953
ENSMUSG00000044811	140497	Cd300c2	protein_coding	2.18458	3.7592	7.66829	4.36503e-06	6.64941e-05
ENSMUSG00000037946	30938	Fgd3	protein_coding	2.1798	2.84948	6.04372	4.78142e-05	0.000336504
ENSMUSG00000019874	12140	Fabp7	protein_coding	2.17608	3.14248	10.0881	2.18614e-07	1.30829e-05
ENSMUSG00000073421	14961	H2-Ab1	protein_coding	2.17598	6.41555	6.06787	4.60229e-05	0.000328143
ENSMUSG00000025265	14163	Fgd1	protein_coding	2.17551	1.22811	6.69083	1.7675e-05	0.000169045
ENSMUSG00000036594	14960	H2-Aa	protein_coding	2.17423	6.61179	6.0834	4.49089e-05	0.000323201
ENSMUSG00000008193	272382	Spib	protein_coding	2.17042	0.235076	5.8461	6.55447e-05	0.000422717
ENSMUSG00000070000	74015	Fcho1	protein_coding	2.1701	0.753457	6.2387	3.52134e-05	0.000271858
ENSMUSG00000048440	70101	Cyp4f16	protein_coding	2.16655	2.71948	6.12416	4.21186e-05	0.000307737
ENSMUSG00000026979	215632	Psd4	protein_coding	2.16548	3.56262	10.3805	1.58239e-07	1.11666e-05
ENSMUSG00000037548	15000	H2-DMb2	protein_coding	2.16409	0.454021	2.93496	0.0119652	0.0252311
ENSMUSG00000050989	74777	Selenon	protein_coding	2.16233	3.20475	6.89344	1.30942e-05	0.000136756
ENSMUSG00000026196	12021	Bard1	protein_coding	2.16136	0.00124935	5.52817	0.00011013	0.000616715
ENSMUSG00000030867	18817	Plk1	protein_coding	2.16123	1.20794	5.60157	9.75724e-05	0.000563631
ENSMUSG00000062510	381318	Nsl1	protein_coding	2.15973	0.346152	5.20238	0.000190199	0.000920327
ENSMUSG00000024989	74107	Cep55	protein_coding	2.1587	-0.0151799	4.39964	0.000777074	0.00274107
ENSMUSG00000049556	235402	Lingo1	protein_coding	2.1576	-0.331808	4.16419	0.00119218	0.00384009
ENSMUSG00000034614	216505	Pik3ip1	protein_coding	2.15507	1.34027	3.88851	0.00198243	0.00579893
ENSMUSG00000051344	241075	Plekhm3	protein_coding	2.15295	2.72509	9.09755	6.92403e-07	2.28777e-05
ENSMUSG00000031093	75974	Dock11	protein_coding	2.15252	2.00513	9.38846	4.8878e-07	1.95122e-05
ENSMUSG00000025163	12516	Cd7	protein_coding	2.15155	-0.113036	3.75374	0.00254844	0.00709078
ENSMUSG00000025165	209588	Sectm1a	protein_coding	2.15122	1.17849	6.52379	2.27276e-05	0.000200074
ENSMUSG00000005413	15368	Hmox1	protein_coding	2.14925	5.95171	10.7579	1.05389e-07	9.11162e-06
ENSMUSG00000034652	217303	Cd300a	protein_coding	2.14913	4.03111	9.55781	4.00607e-07	1.76687e-05
ENSMUSG00000052142	320484	Rasal3	protein_coding	2.149	1.94512	5.82225	6.81134e-05	0.0004334
ENSMUSG00000035232	236900	Pdk3	protein_coding	2.14651	0.455834	5.33025	0.000153214	0.000786246
ENSMUSG00000035683	17279	Melk	protein_coding	2.14493	-0.258425	4.49347	0.0006564	0.00238102
ENSMUSG00000015476	260297	Prrt1	protein_coding	2.14456	-0.0329739	4.79127	0.000386977	0.00158568
ENSMUSG00000004508	14389	Gab2	protein_coding	2.14372	3.41773	7.87749	3.28612e-06	5.55703e-05
ENSMUSG00000040084	12236	Bub1b	protein_coding	2.14332	1.63031	5.94952	5.5534e-05	0.000374675
ENSMUSG00000045932	15958	Ifit2	protein_coding	2.13965	3.83973	5.96813	5.39105e-05	0.000367211
ENSMUSG00000028926	18647	Cdk14	protein_coding	2.13808	2.2612	6.219	3.631e-05	0.000277209
ENSMUSG00000044770	268297	Scml4	protein_coding	2.13796	-0.137816	5.23645	0.00017951	0.000879693
ENSMUSG00000042961	268780	Egflam	protein_coding	2.13762	0.994355	3.83767	0.00217905	0.00625496
ENSMUSG00000005087	12505	Cd44	protein_coding	2.13717	5.05004	11.7718	3.73783e-08	4.98503e-06
ENSMUSG00000021175	217946	Cdca7l	protein_coding	2.13689	0.68934	5.04429	0.000249261	0.00113283
ENSMUSG00000005397	18073	Nid1	protein_coding	2.1363	5.67531	10.2065	1.91632e-07	1.26352e-05
ENSMUSG00000041219	228482	Arhgap11a	protein_coding	2.13508	2.77947	10.2413	1.844e-07	1.25003e-05
ENSMUSG00000036599	59031	Chst12	protein_coding	2.13314	1.6211	7.97398	2.88783e-06	5.10746e-05
ENSMUSG00000041406	381306	BC055324	protein_coding	2.13217	-0.523123	6.81467	1.47045e-05	0.000147895
ENSMUSG00000042489	269582	Clspn	protein_coding	2.13146	0.461427	4.22962	0.00105783	0.00349444
ENSMUSG00000056708	15939	Ier5	protein_coding	2.13131	3.90836	12.7771	1.43734e-08	3.23794e-06
ENSMUSG00000049625	212937	Tifab	protein_coding	2.13018	3.28246	12.9195	1.26201e-08	3.10858e-06
ENSMUSG00000049721	53897	Gal3st1	protein_coding	2.12781	1.56494	5.39058	0.000138465	0.000732735
ENSMUSG00000005958	13845	Ephb3	protein_coding	2.12771	0.332864	6.11922	4.24463e-05	0.000309228
ENSMUSG00000031343	14396	Gabra3	protein_coding	2.12714	2.19029	6.91163	1.27496e-05	0.000134635
ENSMUSG00000026458	68507	Ppfia4	protein_coding	2.12333	2.26496	7.37027	6.60104e-06	8.55775e-05
ENSMUSG00000001270	12709	Ckb	protein_coding	2.12261	4.39853	7.35251	6.76811e-06	8.71378e-05
ENSMUSG00000018927	20305	Ccl6	protein_coding	2.12227	4.97754	9.12532	6.69522e-07	2.26951e-05
ENSMUSG00000025877	212032	Hk3	protein_coding	2.12177	4.25588	6.83454	1.42793e-05	0.000145014
ENSMUSG00000032324	56434	Tspan3	protein_coding	2.12171	3.30648	8.62532	1.24112e-06	3.08836e-05
ENSMUSG00000023169	105727	Slc38a1	protein_coding	2.12096	2.52227	7.018	1.09182e-05	0.000121102
ENSMUSG00000044337	12778	Ackr3	protein_coding	2.12095	0.395099	4.02068	0.00155207	0.00475577
ENSMUSG00000048327	70466	Ckap2l	protein_coding	2.12057	1.17918	6.04694	4.75706e-05	0.000335876
ENSMUSG00000026395	19264	Ptprc	protein_coding	2.11691	5.39572	7.92284	3.09212e-06	5.32555e-05
ENSMUSG00000038264	20361	Sema7a	protein_coding	2.11614	-0.799774	3.73797	0.00262469	0.00726268
ENSMUSG00000043448	118454	Gjc2	protein_coding	2.11448	0.623868	5.98431	5.254e-05	0.00035968
ENSMUSG00000022987	239652	Zfp641	protein_coding	2.11306	0.284041	5.49842	0.000115692	0.000637552
ENSMUSG00000031391	16728	L1cam	protein_coding	2.11094	-0.184288	5.21344	0.000186656	0.000906543
ENSMUSG00000024791	67849	Cdca5	protein_coding	2.11034	0.00528273	4.99531	0.000271233	0.00120347
ENSMUSG00000061451	381199	Tmem151a	protein_coding	2.1097	-0.723472	5.50686	0.000114085	0.000631048
ENSMUSG00000033685	22228	Ucp2	protein_coding	2.10897	6.78862	8.39663	1.66055e-06	3.71843e-05
ENSMUSG00000001520	60345	Nrip2	protein_coding	2.1075	-0.316963	5.46681	0.000121928	0.000666059
ENSMUSG00000034675	56320	Dbn1	protein_coding	2.10525	2.45772	7.63155	4.59065e-06	6.90449e-05
ENSMUSG00000032815	14087	Fanca	protein_coding	2.1045	0.455226	4.83084	0.000361044	0.0015083
ENSMUSG00000021795	20390	Sftpd	protein_coding	2.1043	1.909	2.8944	0.0129205	0.0269753
ENSMUSG00000026303	171531	Mlph	protein_coding	2.10314	1.97489	6.18159	3.84929e-05	0.000288959
ENSMUSG00000027323	19361	Rad51	protein_coding	2.10128	1.25419	4.16723	0.00118557	0.00382446
ENSMUSG00000025154	71085	Arhgap19	protein_coding	2.10123	4.16704	8.32771	1.81488e-06	3.86512e-05
ENSMUSG00000042724	338372	Map3k9	protein_coding	2.09909	-0.960553	3.81471	0.00227429	0.00648413
ENSMUSG00000000628	15277	Hk2	protein_coding	2.09908	2.49116	5.27388	0.000168489	0.000843092
ENSMUSG00000022322	20419	Shcbp1	protein_coding	2.09896	0.462294	5.07529	0.000236321	0.00108824
ENSMUSG00000035165	57442	Kcne3	protein_coding	2.09797	1.48801	4.06863	0.00142077	0.00443313
ENSMUSG00000030218	17313	Mgp	protein_coding	2.09604	1.90202	3.49922	0.00411006	0.0104737
ENSMUSG00000031400	14381	G6pdx	protein_coding	2.09546	3.83476	8.99374	7.8563e-07	2.37143e-05
ENSMUSG00000031709	71310	Tbc1d9	protein_coding	2.09482	3.01376	5.82131	6.82172e-05	0.000433581
ENSMUSG00000066113	77739	Adamtsl1	protein_coding	2.09405	1.28846	3.68342	0.00290691	0.00789026
ENSMUSG00000071064	622675	Zfp827	protein_coding	2.09273	-0.361315	4.27242	0.000978507	0.00327988
ENSMUSG00000023036	93707	Pcdhgc4	protein_coding	2.09246	2.98767	4.73939	0.000423943	0.00169305
ENSMUSG00000079547	14999	H2-DMb1	protein_coding	2.09232	3.57914	6.50856	2.32589e-05	0.000203652
ENSMUSG00000059146	18213	Ntrk3	protein_coding	2.0919	-0.344506	4.02758	0.00153243	0.00470284
ENSMUSG00000021965	219114	Ska3	protein_coding	2.09155	-0.7224	4.92064	0.000308703	0.00133448
ENSMUSG00000019992	71804	Mtfr2	protein_coding	2.09086	-0.683463	4.79292	0.000385856	0.00158357
ENSMUSG00000023940	72415	Sgo1	protein_coding	2.08988	-0.363834	4.13847	0.00124969	0.00398371
ENSMUSG00000059401	333639	Mamld1	protein_coding	2.08964	1.54156	4.83931	0.000355734	0.00148754
ENSMUSG00000044461	219134	Shisa2	protein_coding	2.088	-0.300979	3.15899	0.00782423	0.0178295
ENSMUSG00000028357	16552	Kif12	protein_coding	2.08744	1.5753	2.97609	0.0110682	0.0236838
ENSMUSG00000050721	102595	Plekho2	protein_coding	2.08732	4.76739	8.3418	1.78212e-06	3.83541e-05
ENSMUSG00000015085	12496	Entpd2	protein_coding	2.08456	2.97914	8.9587	8.20059e-07	2.41668e-05
ENSMUSG00000020577	66109	Tspan13	protein_coding	2.08456	1.44419	6.46585	2.48204e-05	0.000212062
ENSMUSG00000003541	15937	Ier3	protein_coding	2.08366	1.57932	7.33879	6.90023e-06	8.82511e-05
ENSMUSG00000029380	14825	Cxcl1	protein_coding	2.08303	3.69118	7.29621	7.3281e-06	9.16363e-05
ENSMUSG00000019942	12534	Cdk1	protein_coding	2.08268	2.58952	7.59834	4.80535e-06	7.08057e-05
ENSMUSG00000025007	56454	Aldh18a1	protein_coding	2.08075	2.10591	4.9517	0.000292499	0.00128054
ENSMUSG00000079056	56461	Kcnip3	protein_coding	2.08028	0.441703	6.41854	2.66806e-05	0.000223076
ENSMUSG00000025287	56360	Acot9	protein_coding	2.07983	3.14814	10.4034	1.54343e-07	1.09508e-05
ENSMUSG00000049225	381511	Pdp1	protein_coding	2.07782	1.47927	5.72338	7.99467e-05	0.000487257
ENSMUSG00000021880	78416	Rnase6	protein_coding	2.07528	0.792352	5.5904	9.93828e-05	0.000571513
ENSMUSG00000079592	235312	C1qtnf5	protein_coding	2.07464	2.27999	8.25483	1.99482e-06	4.03757e-05
ENSMUSG00000028859	12986	Csf3r	protein_coding	2.07187	3.25542	8.92475	8.54954e-07	2.47546e-05
ENSMUSG00000027712	11747	Anxa5	protein_coding	2.07154	7.41945	21.8409	2.25869e-11	7.3718e-08
ENSMUSG00000006342	71733	Susd2	protein_coding	2.06979	2.56378	9.38136	4.92902e-07	1.95122e-05
ENSMUSG00000024521	58801	Pmaip1	protein_coding	2.06901	1.36798	6.38722	2.79928e-05	0.000231149
ENSMUSG00000025422	216439	Agap2	protein_coding	2.06821	2.81726	5.08204	0.000233598	0.00107913
ENSMUSG00000092035	170676	Peg10	protein_coding	2.06792	-0.425604	3.83094	0.00220657	0.00632282
ENSMUSG00000032965	73916	Ift57	protein_coding	2.06753	1.21222	5.83559	6.66637e-05	0.000427264
ENSMUSG00000032089	16154	Il10ra	protein_coding	2.06687	3.89654	7.33851	6.90295e-06	8.82511e-05
ENSMUSG00000040690	107581	Col16a1	protein_coding	2.06638	3.49703	7.39806	6.34831e-06	8.34614e-05
ENSMUSG00000022186	67041	Oxct1	protein_coding	2.06591	3.89655	6.08039	4.51228e-05	0.000324026
ENSMUSG00000006218	277743	Fam131c	protein_coding	2.06575	1.92544	4.87236	0.000335783	0.00142234
ENSMUSG00000032997	74241	Chpf	protein_coding	2.06563	2.68259	7.48078	5.6552e-06	7.81195e-05
ENSMUSG00000110040	NA	NA	protein_coding	2.06506	1.01466	1.76907	0.101126	0.153619
ENSMUSG00000036634	17136	Mag	protein_coding	2.0624	-0.463404	5.1481	0.000208623	0.000988234
ENSMUSG00000033998	16525	Kcnk1	protein_coding	2.05875	0.178628	2.95796	0.0114551	0.02436
ENSMUSG00000034266	53314	Batf	protein_coding	2.05759	0.269774	4.17081	0.00117781	0.00380508
ENSMUSG00000050248	68525	Evc2	protein_coding	2.0572	1.73062	4.73321	0.000428585	0.00170793
ENSMUSG00000022587	17069	Ly6e	protein_coding	2.0543	8.79251	7.10127	9.67991e-06	0.000111932
ENSMUSG00000041064	208084	Pif1	protein_coding	2.05427	-0.841432	3.50267	0.00408342	0.0104221
ENSMUSG00000028041	11490	Adam15	protein_coding	2.0539	3.56824	6.48663	2.40472e-05	0.000207951
ENSMUSG00000039911	74646	Spsb1	protein_coding	2.05363	2.05635	5.80649	6.98692e-05	0.000442144
ENSMUSG00000014776	78688	Nol3	protein_coding	2.05237	1.43855	7.55718	5.08631e-06	7.31298e-05
ENSMUSG00000034987	15466	Hrh2	protein_coding	2.05039	-0.953336	3.85847	0.0020963	0.0060681
ENSMUSG00000056515	106572	Rab31	protein_coding	2.04957	4.00514	8.17664	2.20922e-06	4.2991e-05
ENSMUSG00000071855	240261	Ccdc112	protein_coding	2.04941	-0.946397	2.53369	0.0254812	0.0478643
ENSMUSG00000039457	19041	Ppl	protein_coding	2.04929	5.67228	6.48649	2.40525e-05	0.000207951
ENSMUSG00000054702	252903	Ap1s3	protein_coding	2.04891	0.759664	5.11937	0.000219125	0.00102466
ENSMUSG00000026175	22349	Vil1	protein_coding	2.04697	-0.0879236	3.29307	0.00606838	0.014499
ENSMUSG00000048142	269642	Nat8l	protein_coding	2.04583	-0.225993	4.4237	0.000744092	0.00264474
ENSMUSG00000074671	241732	Tspyl3	protein_coding	2.04571	0.21308	5.60982	9.62586e-05	0.000558265
ENSMUSG00000039328	68867	Rnf122	protein_coding	2.04441	0.818853	6.03704	4.83219e-05	0.000338034
ENSMUSG00000035004	80719	Igsf6	protein_coding	2.0442	3.72129	9.19087	6.18651e-07	2.20062e-05
ENSMUSG00000040219	235330	Ttc12	protein_coding	2.04311	0.453196	4.85978	0.000343238	0.00144594
ENSMUSG00000022090	213019	Pdlim2	protein_coding	2.04098	1.67123	7.91357	3.13074e-06	5.34273e-05
ENSMUSG00000074802	237436	Gas2l3	protein_coding	2.03957	2.72929	9.76249	3.16132e-07	1.5574e-05
ENSMUSG00000038508	23886	Gdf15	protein_coding	2.03681	3.3208	3.79055	0.00237914	0.00672287
ENSMUSG00000023349	56620	Clec4n	protein_coding	2.03566	2.65891	9.83472	2.91057e-07	1.52131e-05
ENSMUSG00000052013	208154	Btla	protein_coding	2.03512	1.07207	4.54814	0.00059522	0.00220006
ENSMUSG00000042821	20613	Snai1	protein_coding	2.03391	1.22185	5.66937	8.7308e-05	0.000517153
ENSMUSG00000034282	14027	Evpl	protein_coding	2.02991	0.750697	3.49609	0.0041344	0.0105234
ENSMUSG00000020101	74048	Vsir	protein_coding	2.0296	5.01972	7.07787	1.00121e-05	0.000114055
ENSMUSG00000047810	78317	Ccdc88b	protein_coding	2.02879	3.07916	7.5925	4.84414e-06	7.09768e-05
ENSMUSG00000037989	75607	Wnk2	protein_coding	2.02741	1.03788	2.74261	0.0172129	0.0344549
ENSMUSG00000015702	71790	Anxa9	protein_coding	2.02735	1.53174	7.41258	6.2204e-06	8.26118e-05
ENSMUSG00000028047	21827	Thbs3	protein_coding	2.0267	0.58581	5.30005	0.00016121	0.000816051
ENSMUSG00000009585	80287	Apobec3	protein_coding	2.0256	3.48848	6.73116	1.66433e-05	0.000160947
ENSMUSG00000071716	666348	Apol7e	protein_coding	2.02532	0.0180926	3.1973	0.00727608	0.016848
ENSMUSG00000017652	21939	Cd40	protein_coding	2.02368	0.664748	6.0726	4.56806e-05	0.000326594
ENSMUSG00000026879	227753	Gsn	protein_coding	2.02208	5.78955	5.3355	0.000151868	0.000782159
ENSMUSG00000040322	229731	Slc25a24	protein_coding	2.02002	2.57882	6.08093	4.50846e-05	0.000323929
ENSMUSG00000029074	330010	Ttll10	protein_coding	2.02	-1.04149	2.22277	0.0452577	0.0777726
ENSMUSG00000018920	66102	Cxcl16	protein_coding	2.0188	4.68501	8.605	1.27336e-06	3.1346e-05
ENSMUSG00000027834	20713	Serpini1	protein_coding	2.01863	-0.0217615	4.70693	0.000448926	0.00176794
ENSMUSG00000028977	69743	Casz1	protein_coding	2.01819	0.661092	7.07256	1.00891e-05	0.000114533
ENSMUSG00000022876	67742	Samsn1	protein_coding	2.01208	1.05847	4.27267	0.000978048	0.00327988
ENSMUSG00000020230	15468	Prmt2	protein_coding	2.01129	1.12507	4.04602	0.0014812	0.00458332
ENSMUSG00000031103	56501	Elf4	protein_coding	2.01125	3.58836	10.7911	1.0175e-07	8.94081e-06
ENSMUSG00000027635	66934	Dsn1	protein_coding	2.0103	1.35813	7.03171	1.07032e-05	0.000119122
ENSMUSG00000052713	269023	Zfp608	protein_coding	2.01009	2.53051	7.75349	3.88593e-06	6.17163e-05
ENSMUSG00000022372	20491	Sla	protein_coding	2.00984	3.3893	6.32851	3.06397e-05	0.00024555
ENSMUSG00000037816	109082	Fbxw17	protein_coding	2.0098	1.53156	6.292	3.24184e-05	0.000256108
ENSMUSG00000034854	73822	Mfsd12	protein_coding	2.00899	4.84804	12.8591	1.33329e-08	3.16475e-06
ENSMUSG00000033722	207792	BC034090	protein_coding	2.0085	0.517964	4.49666	0.000652657	0.00237116
ENSMUSG00000020340	76884	Cyfip2	protein_coding	2.00626	2.75685	6.02329	4.93864e-05	0.000343311
ENSMUSG00000020080	216019	Hkdc1	protein_coding	2.00583	-0.0645706	3.12823	0.00829426	0.0186854
ENSMUSG00000071713	12983	Csf2rb	protein_coding	2.00534	4.71852	8.64952	1.20388e-06	3.03411e-05
ENSMUSG00000040345	216445	Arhgap9	protein_coding	2.00527	3.11957	7.84179	3.44802e-06	5.71242e-05
ENSMUSG00000002458	56470	Rgs19	protein_coding	2.00471	2.52089	6.86408	1.36714e-05	0.000141092
ENSMUSG00000044583	170743	Tlr7	protein_coding	2.00317	2.90791	3.28582	0.00615235	0.0146674
ENSMUSG00000032068	76509	Plet1	protein_coding	2.00297	2.3645	4.90062	0.000319642	0.00136862
ENSMUSG00000032740	108686	Ccdc88a	protein_coding	2.00197	1.99247	7.0094	1.10553e-05	0.000121795
ENSMUSG00000024965	108101	Fermt3	protein_coding	2.00189	4.29646	7.83461	3.48157e-06	5.73626e-05
ENSMUSG00000027293	98878	Ehd4	protein_coding	1.99887	4.43186	7.50034	5.50336e-06	7.68914e-05
ENSMUSG00000069920	97440	B3gnt9	protein_coding	1.99885	1.49875	6.20879	3.68926e-05	0.000279532
ENSMUSG00000041592	237979	Sdk2	protein_coding	1.99843	1.21944	4.82285	0.000366131	0.00152516
ENSMUSG00000042428	17309	Mgat3	protein_coding	1.9983	-0.00806718	4.57231	0.000570088	0.00212605
ENSMUSG00000074863	435366	Platr25	protein_coding	1.99776	1.07594	6.33052	3.05447e-05	0.000244939
ENSMUSG00000028780	20348	Sema3c	protein_coding	1.99701	1.00365	5.36585	0.000144322	0.000754449
ENSMUSG00000060671	54667	Atp8b2	protein_coding	1.99585	2.90096	6.49776	2.36438e-05	0.000206017
ENSMUSG00000020886	13385	Dlg4	protein_coding	1.99337	1.82677	6.76322	1.58687e-05	0.000155647
ENSMUSG00000026126	19253	Ptpn18	protein_coding	1.99112	2.13802	8.61498	1.25743e-06	3.10904e-05
ENSMUSG00000037784	72507	Dzip1l	protein_coding	1.9895	1.22116	6.61397	1.98334e-05	0.000181702
ENSMUSG00000021186	23876	Fbln5	protein_coding	1.98822	3.3859	7.3868	6.4494e-06	8.42812e-05
ENSMUSG00000021365	18003	Nedd9	protein_coding	1.98614	3.67914	5.88924	6.11559e-05	0.000401201
ENSMUSG00000050107	14841	Haspin	protein_coding	1.98594	0.0912589	4.99769	0.000270118	0.00119904
ENSMUSG00000054932	11576	Afp	protein_coding	1.98345	1.6578	8.84368	9.44852e-07	2.61336e-05
ENSMUSG00000069049	26908	Eif2s3y	protein_coding	1.98083	4.48505	1.13405	0.277942	0.359226
ENSMUSG00000053862	330962	Slc51b	protein_coding	1.98067	0.274175	3.67386	0.00295948	0.00800084
ENSMUSG00000042745	15901	Id1	protein_coding	1.98025	4.08508	5.75496	7.59481e-05	0.000469684
ENSMUSG00000061666	66569	Gdpd1	protein_coding	1.97948	1.09112	5.29055	0.000163813	0.00082475
ENSMUSG00000063954	319192	H2ac19	protein_coding	1.97864	1.87374	1.5814	0.138615	0.19998
ENSMUSG00000056832	264134	Ttc26	protein_coding	1.9782	0.117957	5.60506	9.70141e-05	0.0005614
ENSMUSG00000051506	545030	Wdfy4	protein_coding	1.97673	3.62589	7.48008	5.66075e-06	7.81195e-05
ENSMUSG00000029651	77521	Mtus2	protein_coding	1.97528	0.86902	3.31356	0.00583752	0.0140167
ENSMUSG00000032625	330267	Thsd7a	protein_coding	1.97398	0.325494	3.55078	0.00372951	0.00967199
ENSMUSG00000046805	17476	Mpeg1	protein_coding	1.97216	7.87487	8.80063	9.96663e-07	2.69544e-05
ENSMUSG00000031503	12827	Col4a2	protein_coding	1.97153	6.35567	7.47013	5.73976e-06	7.87107e-05
ENSMUSG00000040434	228366	Large2	protein_coding	1.97099	0.27411	3.93373	0.00182286	0.00540728
ENSMUSG00000024851	18739	Pitpnm1	protein_coding	1.97026	4.20075	9.39072	4.87477e-07	1.95122e-05
ENSMUSG00000021994	22418	Wnt5a	protein_coding	1.96966	1.74355	3.97052	0.00170279	0.00511738
ENSMUSG00000022969	16155	Il10rb	protein_coding	1.96866	4.59486	11.5573	4.62492e-08	5.6024e-06
ENSMUSG00000034595	76448	Ppp1r18	protein_coding	1.96704	4.23904	9.473	4.42422e-07	1.85122e-05
ENSMUSG00000032744	56198	Heyl	protein_coding	1.9662	1.84835	4.80356	0.00037872	0.00156017
ENSMUSG00000040415	80904	Dtx3	protein_coding	1.96607	3.71544	8.9083	8.72425e-07	2.50319e-05
ENSMUSG00000029778	11517	Adcyap1r1	protein_coding	1.96601	1.81381	7.2372	7.96819e-06	9.70062e-05
ENSMUSG00000027715	12428	Ccna2	protein_coding	1.96368	2.19104	6.48525	2.40979e-05	0.000208206
ENSMUSG00000026288	16331	Inpp5d	protein_coding	1.96349	4.30769	8.20614	2.12558e-06	4.21554e-05
ENSMUSG00000043931	231932	Gimap7	protein_coding	1.96273	-0.501462	3.50527	0.00406344	0.0103735
ENSMUSG00000037379	100689	Spon2	protein_coding	1.96239	2.79616	7.05825	1.02999e-05	0.000116018
ENSMUSG00000041836	19267	Ptpre	protein_coding	1.96074	3.07663	6.85255	1.39054e-05	0.000142941
ENSMUSG00000030659	53322	Nucb2	protein_coding	1.95962	2.93186	5.91401	5.87757e-05	0.000389656
ENSMUSG00000046058	386655	Eid2	protein_coding	1.95877	0.00111144	3.36281	0.00531792	0.01297
ENSMUSG00000002831	57435	Plin4	protein_coding	1.9587	5.28233	3.97201	0.00169812	0.00510782
ENSMUSG00000026627	66950	Pacc1	protein_coding	1.957	2.26914	7.47602	5.69288e-06	7.83146e-05
ENSMUSG00000034330	234779	Plcg2	protein_coding	1.95663	3.12536	5.72922	7.91903e-05	0.000484003
ENSMUSG00000031963	73230	Bmper	protein_coding	1.95578	0.475528	2.40279	0.0325072	0.058803
ENSMUSG00000047534	217653	Mis18bp1	protein_coding	1.95276	0.311544	5.09459	0.000228626	0.00106142
ENSMUSG00000032243	319480	Itga11	protein_coding	1.95152	-0.610336	3.87288	0.00204086	0.00592868
ENSMUSG00000028873	52276	Cdca8	protein_coding	1.95149	1.25651	5.51689	0.000112205	0.000624129
ENSMUSG00000031264	12229	Btk	protein_coding	1.95043	2.02706	5.47927	0.000119429	0.000654555
ENSMUSG00000032690	246728	Oas2	protein_coding	1.95023	3.80079	6.41467	2.6839e-05	0.000223744
ENSMUSG00000078922	21822	Tgtp1	protein_coding	1.95008	4.33125	3.61494	0.00330554	0.00872322
ENSMUSG00000049744	76117	Arhgap15	protein_coding	1.94951	1.4637	5.33292	0.000152527	0.000783337
ENSMUSG00000049775	19241	Tmsb4x	protein_coding	1.94937	8.2258	7.05191	1.03948e-05	0.000116555
ENSMUSG00000020256	216188	Aldh1l2	protein_coding	1.94863	0.0105457	5.33324	0.000152447	0.000783232
ENSMUSG00000039747	269717	Orai2	protein_coding	1.94803	2.02019	6.75105	1.61581e-05	0.000157774
ENSMUSG00000020808	109212	Pimreg	protein_coding	1.94736	-0.437827	3.90248	0.00193166	0.00566948
ENSMUSG00000024334	15001	H2-Oa	protein_coding	1.94714	-0.337487	5.17782	0.000198314	0.000949389
ENSMUSG00000052504	13837	Epha3	protein_coding	1.94704	1.13977	3.72458	0.00269126	0.00740606
ENSMUSG00000032093	12501	Cd3e	protein_coding	1.94623	0.147898	4.15034	0.0012228	0.0039171
ENSMUSG00000005410	17218	Mcm5	protein_coding	1.94605	3.43665	4.2669	0.000988379	0.00330129
ENSMUSG00000067219	70701	Nipal1	protein_coding	1.94575	2.69302	1.60745	0.132777	0.192944
ENSMUSG00000032098	58866	Treh	protein_coding	1.94507	1.85252	4.19382	0.00112929	0.00367743
ENSMUSG00000055745	223732	Rtl6	protein_coding	1.9449	-0.0301861	3.10538	0.00866168	0.0193594
ENSMUSG00000024669	12507	Cd5	protein_coding	1.94427	-0.445691	3.5764	0.00355396	0.00927011
ENSMUSG00000066361	16625	Serpina3c	protein_coding	1.94392	-0.948736	2.63709	0.0209943	0.0406105
ENSMUSG00000020641	58185	Rsad2	protein_coding	1.9439	3.95876	4.1646	0.00119127	0.00383811
ENSMUSG00000073491	623121	Ifi213	protein_coding	1.94282	2.25989	5.52656	0.000110424	0.000617198
ENSMUSG00000043740	320148	B430306N03Rik	protein_coding	1.94159	3.30725	6.33124	3.05111e-05	0.00024482
ENSMUSG00000037419	71946	Endod1	protein_coding	1.9407	3.64191	6.2905	3.24938e-05	0.000256318
ENSMUSG00000026620	226778	Mark1	protein_coding	1.94049	1.50026	4.85393	0.000346763	0.0014575
ENSMUSG00000061414	381812	Cracr2a	protein_coding	1.9394	0.638072	5.95554	5.50027e-05	0.000371932
ENSMUSG00000022346	17869	Myc	protein_coding	1.93792	3.67576	4.66831	0.000480663	0.00186757
ENSMUSG00000015745	67220	Plekho1	protein_coding	1.93726	4.07516	11.8992	3.29913e-08	4.78556e-06
ENSMUSG00000020227	73914	Irak3	protein_coding	1.93621	1.90522	5.2169	0.000185565	0.000901916
ENSMUSG00000024909	58859	Efemp2	protein_coding	1.93599	3.03951	9.15235	6.4802e-07	2.25598e-05
ENSMUSG00000026930	67839	Gpsm1	protein_coding	1.93584	2.20422	9.00385	7.75989e-07	2.37143e-05
ENSMUSG00000038463	320078	Olfml2b	protein_coding	1.93413	0.207149	3.36396	0.00530642	0.0129486
ENSMUSG00000037306	230815	Man1c1	protein_coding	1.93391	3.48136	7.83207	3.49351e-06	5.74405e-05
ENSMUSG00000048368	27047	Omd	protein_coding	1.93338	1.91695	3.12087	0.0084109	0.0188862
ENSMUSG00000091649	236451	Phf11b	protein_coding	1.93337	1.53984	5.64617	9.06866e-05	0.000532335
ENSMUSG00000078502	433801	Zfp268	protein_coding	1.93315	0.74807	4.87304	0.00033538	0.00142109
ENSMUSG00000026355	17219	Mcm6	protein_coding	1.9321	4.15691	5.21089	0.000187467	0.000910148
ENSMUSG00000074141	14204	Il4i1	protein_coding	1.93156	0.913181	5.11937	0.000219123	0.00102466
ENSMUSG00000098112	668218	Bin2	protein_coding	1.93141	3.2238	5.33835	0.000151142	0.000780314
ENSMUSG00000033450	72536	Tagap	protein_coding	1.92996	1.14547	6.17944	3.86229e-05	0.000289392
ENSMUSG00000078780	381484	Gm5150	protein_coding	1.92996	0.369777	4.32183	0.000894508	0.00306504
ENSMUSG00000022523	14167	Fgf12	protein_coding	1.92914	-0.0877753	2.74747	0.0170559	0.0342035
ENSMUSG00000052105	68617	Mtcl1	protein_coding	1.92859	0.668534	3.79636	0.00235347	0.00666476
ENSMUSG00000027962	22329	Vcam1	protein_coding	1.92849	5.67267	5.76167	7.51251e-05	0.000465919
ENSMUSG00000027570	12841	Col9a3	protein_coding	1.92706	-0.224317	4.12388	0.00128359	0.0040654
ENSMUSG00000070867	666048	Trabd2b	protein_coding	1.92626	0.137717	3.94114	0.00179802	0.00535061
ENSMUSG00000020814	67622	Mxra7	protein_coding	1.9254	2.45617	6.58419	2.07436e-05	0.000187072
ENSMUSG00000026207	11790	Speg	protein_coding	1.92434	2.12422	8.29364	1.89674e-06	3.95702e-05
ENSMUSG00000020400	57783	Tnip1	protein_coding	1.92428	4.61208	12.0961	2.72599e-08	4.44848e-06
ENSMUSG00000030577	12483	Cd22	protein_coding	1.92297	2.31926	7.39947	6.33582e-06	8.33812e-05
ENSMUSG00000035506	171286	Slc12a8	protein_coding	1.92259	0.0984542	2.80424	0.0153227	0.0312363
ENSMUSG00000075702	114679	Selenom	protein_coding	1.92129	1.91254	7.34545	6.83576e-06	8.78354e-05
ENSMUSG00000072720	74376	Myo18b	protein_coding	1.92125	-0.887618	3.11824	0.00845291	0.0189707
ENSMUSG00000068335	13448	Dok1	protein_coding	1.92051	2.46064	8.60159	1.27885e-06	3.13824e-05
ENSMUSG00000029762	14187	Akr1b8	protein_coding	1.92007	3.00688	6.51001	2.32079e-05	0.000203343
ENSMUSG00000025014	21673	Dntt	protein_coding	1.91997	-0.0463862	2.57157	0.0237387	0.0450448
ENSMUSG00000024737	65221	Slc15a3	protein_coding	1.91931	4.6978	8.19992	2.14295e-06	4.2324e-05
ENSMUSG00000035735	269060	Dagla	protein_coding	1.91889	1.86112	7.44707	5.92743e-06	8.03557e-05
ENSMUSG00000006205	56213	Htra1	protein_coding	1.91611	2.19064	4.01228	0.00157632	0.00481263
ENSMUSG00000068101	66570	Cenpm	protein_coding	1.91509	0.956505	3.87634	0.00202779	0.00589725
ENSMUSG00000028701	68075	Lurap1	protein_coding	1.91466	-0.25424	2.84711	0.01413	0.029114
ENSMUSG00000029283	12545	Cdc7	protein_coding	1.91324	0.00456598	5.2148	0.000186227	0.0009048
ENSMUSG00000022408	213956	Fam83f	protein_coding	1.91234	0.991533	4.99784	0.000270051	0.00119904
ENSMUSG00000056130	225471	Ticam2	protein_coding	1.91042	1.20002	5.82206	6.8134e-05	0.0004334
ENSMUSG00000029925	21391	Tbxas1	protein_coding	1.91035	3.11974	5.72875	7.9251e-05	0.000484147
ENSMUSG00000030393	22775	Zik1	protein_coding	1.91011	-0.425528	4.28278	0.000960237	0.0032334
ENSMUSG00000035783	11475	Acta2	protein_coding	1.90931	2.65856	4.6656	0.000482979	0.00187553
ENSMUSG00000074896	15959	Ifit3	protein_coding	1.90874	5.01989	4.84521	0.000352084	0.00147374
ENSMUSG00000063146	269713	Clip2	protein_coding	1.90665	3.24137	6.96714	1.17563e-05	0.000126604
ENSMUSG00000069793	237886	Slfn9	protein_coding	1.90632	3.59844	4.9408	0.000298083	0.00129629
ENSMUSG00000031375	12111	Bgn	protein_coding	1.90601	7.90955	10.0305	2.33201e-07	1.36522e-05
ENSMUSG00000058818	18733	Pirb	protein_coding	1.90525	4.52078	5.55615	0.000105154	0.000595826
ENSMUSG00000056290	60361	Ms4a4b	protein_coding	1.90475	1.27601	5.78121	7.27841e-05	0.000455075
ENSMUSG00000030107	24110	Usp18	protein_coding	1.90423	4.525	6.33994	3.01044e-05	0.000243051
ENSMUSG00000015947	14129	Fcgr1	protein_coding	1.90421	3.20112	6.2144	3.65711e-05	0.000278082
ENSMUSG00000036381	140795	P2ry14	protein_coding	1.90393	1.4361	5.51965	0.000111693	0.000622077
ENSMUSG00000034255	544817	Arhgap27	protein_coding	1.90392	3.25225	5.99689	5.14998e-05	0.000353671
ENSMUSG00000036256	29817	Igfbp7	protein_coding	1.90313	7.53037	13.6516	6.58982e-09	1.99277e-06
ENSMUSG00000028597	67305	Gpx7	protein_coding	1.90279	2.24936	6.17075	3.91512e-05	0.000292068
ENSMUSG00000048677	233979	Tpcn2	protein_coding	1.90122	3.31725	10.0814	2.20262e-07	1.30829e-05
ENSMUSG00000059994	229499	Fcrl1	protein_coding	1.90015	-0.0053745	4.29993	0.000930774	0.00315781
ENSMUSG00000061578	333050	Ksr2	protein_coding	1.89843	0.63802	6.8917	1.31277e-05	0.000136848
ENSMUSG00000047735	209086	Samd9l	protein_coding	1.89825	5.23336	6.92843	1.244e-05	0.000132143
ENSMUSG00000067149	16069	Jchain	protein_coding	1.89788	2.82672	2.22886	0.0447583	0.0770971
ENSMUSG00000019853	56016	Hebp2	protein_coding	1.89383	-0.677308	3.55432	0.00370472	0.00961533
ENSMUSG00000091971	193740	Hspa1a	protein_coding	1.89344	2.35115	4.72252	0.000436739	0.00173064
ENSMUSG00000003348	208228	Mob3a	protein_coding	1.89329	3.32995	9.06128	7.23558e-07	2.31646e-05
ENSMUSG00000000409	16818	Lck	protein_coding	1.89258	1.3289	4.65941	0.000488303	0.00189163
ENSMUSG00000037860	383619	Aim2	protein_coding	1.89185	1.98823	7.05931	1.02841e-05	0.000116018
ENSMUSG00000062488	667370	Ifit3b	protein_coding	1.89184	2.98529	4.20745	0.0011015	0.00360855
ENSMUSG00000029414	208628	Kntc1	protein_coding	1.89164	0.407585	3.68269	0.00291089	0.00789643
ENSMUSG00000025909	71096	Sntg1	protein_coding	1.88911	-0.594876	4.77846	0.000395778	0.00161068
ENSMUSG00000031165	22376	Was	protein_coding	1.88842	2.55753	5.79926	7.06903e-05	0.000445182
ENSMUSG00000022489	18574	Pde1b	protein_coding	1.88743	2.60542	8.08676	2.48646e-06	4.65721e-05
ENSMUSG00000062753	106672	AI413582	protein_coding	1.88629	2.39994	6.99705	1.12555e-05	0.000123066
ENSMUSG00000041120	17965	Nbl1	protein_coding	1.88554	0.00639194	4.96617	0.000285259	0.00125474
ENSMUSG00000022651	245195	Retnlg	protein_coding	1.8854	-0.903594	3.77382	0.00245461	0.00688102
ENSMUSG00000024063	77889	Lbh	protein_coding	1.88226	4.99571	7.8665	3.33511e-06	5.59868e-05
ENSMUSG00000032085	21345	Tagln	protein_coding	1.882	3.95807	9.3209	5.29559e-07	2.01343e-05
ENSMUSG00000078612	242594	Fyb2	protein_coding	1.88178	3.41179	9.50445	4.26394e-07	1.83222e-05
ENSMUSG00000041707	69069	Tmem273	protein_coding	1.88162	1.36367	5.48461	0.000118374	0.000649316
ENSMUSG00000038352	217151	Arl5c	protein_coding	1.88101	1.03253	5.52476	0.000110753	0.000618162
ENSMUSG00000046841	216197	Ckap4	protein_coding	1.87995	3.19253	7.92008	3.10358e-06	5.33823e-05
ENSMUSG00000022436	20401	Sh3bp1	protein_coding	1.87886	2.91811	7.60732	4.74628e-06	7.04121e-05
ENSMUSG00000023905	27279	Tnfrsf12a	protein_coding	1.87754	3.81363	5.16669	0.00020211	0.000964029
ENSMUSG00000034156	207777	Tspoap1	protein_coding	1.87741	0.394926	3.31446	0.0058275	0.014003
ENSMUSG00000048332	108927	Lhfp	protein_coding	1.8773	4.62484	9.2764	5.58399e-07	2.08082e-05
ENSMUSG00000034311	16571	Kif4	protein_coding	1.87602	0.674173	4.1557	0.00121085	0.00388776
ENSMUSG00000032344	214763	Cgas	protein_coding	1.87595	0.802119	5.15898	0.000204787	0.000974575
ENSMUSG00000019467	52666	Arhgef25	protein_coding	1.8746	2.25679	7.88678	3.24535e-06	5.4952e-05
ENSMUSG00000029923	19331	Rab19	protein_coding	1.87128	-0.176786	4.16402	0.00119255	0.00384035
ENSMUSG00000036768	209737	Kif15	protein_coding	1.87114	0.0316369	5.48835	0.000117642	0.000647206
ENSMUSG00000037405	15894	Icam1	protein_coding	1.87096	4.96432	14.8753	2.3758e-09	1.25539e-06
ENSMUSG00000028339	12819	Col15a1	protein_coding	1.86836	4.38327	4.08964	0.0013669	0.00428553
ENSMUSG00000072235	22142	Tuba1a	protein_coding	1.86809	4.03784	7.35671	6.72813e-06	8.67085e-05
ENSMUSG00000021367	13614	Edn1	protein_coding	1.86676	-0.261229	3.80956	0.00229624	0.00653426
ENSMUSG00000079014	628900	Serpina3i	protein_coding	1.86669	-0.865439	2.83892	0.0143506	0.0295256
ENSMUSG00000094686	18829	Ccl21a	protein_coding	1.86655	0.844207	2.42594	0.0311415	0.056789
ENSMUSG00000019979	11783	Apaf1	protein_coding	1.86629	3.11221	7.26988	7.60667e-06	9.40389e-05
ENSMUSG00000023277	23999	Twf2	protein_coding	1.86593	3.12794	8.24437	2.02217e-06	4.05521e-05
ENSMUSG00000023132	14938	Gzma	protein_coding	1.8647	-0.358322	4.74574	0.000419229	0.00167988
ENSMUSG00000049866	320982	Arl4c	protein_coding	1.86333	3.11353	6.98384	1.14739e-05	0.000124619
ENSMUSG00000067158	12829	Col4a4	protein_coding	1.86311	0.865934	3.32614	0.00570014	0.013745
ENSMUSG00000024691	107373	Fam111a	protein_coding	1.86173	2.98463	7.09467	9.77239e-06	0.000112404
ENSMUSG00000047821	94092	Trim16	protein_coding	1.86153	-0.484169	4.19436	0.00112816	0.00367561
ENSMUSG00000062542	60510	Syt9	protein_coding	1.86126	0.613531	4.91612	0.000311139	0.00134138
ENSMUSG00000045211	213484	Nudt18	protein_coding	1.86114	4.39919	11.7953	3.6525e-08	4.96702e-06
ENSMUSG00000030641	74041	Ddias	protein_coding	1.86109	0.731293	3.69385	0.00285063	0.0077786
ENSMUSG00000043832	73149	Clec4a3	protein_coding	1.86054	2.94607	3.43177	0.00466802	0.0116611
ENSMUSG00000032020	72828	Ubash3b	protein_coding	1.85844	2.31397	6.33198	3.04763e-05	0.000244732
ENSMUSG00000045680	21412	Tcf21	protein_coding	1.85839	3.63228	8.23209	2.0548e-06	4.10802e-05
ENSMUSG00000022863	12228	Btg3	protein_coding	1.85717	2.53299	6.84034	1.41578e-05	0.000144476
ENSMUSG00000034116	22324	Vav1	protein_coding	1.85619	3.57339	5.29387	0.000162898	0.00082161
ENSMUSG00000043542	67306	Zc2hc1a	protein_coding	1.8561	1.15824	5.20105	0.000190629	0.000921386
ENSMUSG00000075602	110454	Ly6a	protein_coding	1.85566	4.40325	5.64679	9.05945e-05	0.000532034
ENSMUSG00000023827	68262	Agpat4	protein_coding	1.85496	1.65934	5.65494	8.9393e-05	0.000526592
ENSMUSG00000032011	21838	Thy1	protein_coding	1.85434	1.79869	5.43521	0.000128516	0.000693582
ENSMUSG00000010660	18799	Plcd1	protein_coding	1.85429	0.741303	5.77223	7.38509e-05	0.000459763
ENSMUSG00000041515	15900	Irf8	protein_coding	1.85304	4.45814	8.96755	8.1121e-07	2.40609e-05
ENSMUSG00000024610	16149	Cd74	protein_coding	1.8519	7.95543	5.56936	0.000102887	0.000586546
ENSMUSG00000069893	667214	9930111J21Rik1	protein_coding	1.8511	-0.636958	2.37745	0.0340674	0.061235
ENSMUSG00000015950	17969	Ncf1	protein_coding	1.84753	4.18167	6.28375	3.28351e-05	0.000258007
ENSMUSG00000015766	13860	Eps8	protein_coding	1.84688	2.31059	7.13231	9.25726e-06	0.000107713
ENSMUSG00000023505	14793	Cdca3	protein_coding	1.84683	2.2258	5.12593	0.00021668	0.00101717
ENSMUSG00000025478	26757	Dpysl4	protein_coding	1.84675	0.142228	2.29333	0.0397771	0.0697033
ENSMUSG00000016496	60533	Cd274	protein_coding	1.84645	2.85338	6.73423	1.65675e-05	0.00016057
ENSMUSG00000005667	17768	Mthfd2	protein_coding	1.84383	1.33584	5.82466	6.78491e-05	0.000432928
ENSMUSG00000027306	108907	Nusap1	protein_coding	1.84331	1.62039	5.87507	6.25623e-05	0.000407764
ENSMUSG00000024533	68166	Spire1	protein_coding	1.84327	1.43955	4.56096	0.00058175	0.00215882
ENSMUSG00000027339	215653	Rassf2	protein_coding	1.84295	3.17623	6.02051	4.96047e-05	0.000344411
ENSMUSG00000042331	432572	Specc1	protein_coding	1.8427	2.86876	5.45656	0.000124025	0.000673606
ENSMUSG00000091243	73569	Vgll3	protein_coding	1.84266	-0.616858	3.58824	0.0034757	0.00910418
ENSMUSG00000034041	17095	Lyl1	protein_coding	1.84154	1.37113	7.40476	6.28894e-06	8.30153e-05
ENSMUSG00000022102	13449	Dok2	protein_coding	1.84071	3.0654	8.84599	9.4216e-07	2.61144e-05
ENSMUSG00000023947	18037	Nfkbie	protein_coding	1.83836	2.85897	8.9909	7.88356e-07	2.37143e-05
ENSMUSG00000048865	226652	Arhgap30	protein_coding	1.83679	4.34317	6.54036	2.21641e-05	0.000196171
ENSMUSG00000038608	210293	Dock10	protein_coding	1.83677	3.92823	5.58044	0.000101024	0.000577946
ENSMUSG00000032400	68014	Zwilch	protein_coding	1.83369	1.1704	5.9047	5.96587e-05	0.000393754
ENSMUSG00000014846	67971	Tppp3	protein_coding	1.83141	-0.410986	3.83248	0.00220022	0.00630877
ENSMUSG00000032246	75600	Calml4	protein_coding	1.83095	0.811509	5.5795	0.000101182	0.000578086
ENSMUSG00000032436	102545	Cmtm7	protein_coding	1.83092	2.5744	6.1462	4.06861e-05	0.000301109
ENSMUSG00000028378	67103	Ptgr1	protein_coding	1.83013	2.68702	8.83573	9.54196e-07	2.62806e-05
ENSMUSG00000022034	71988	Esco2	protein_coding	1.82863	1.28617	4.711	0.000445712	0.00175948
ENSMUSG00000096852	380997	Cyp2d12	protein_coding	1.82737	0.000942713	2.39764	0.0328185	0.0592522
ENSMUSG00000089762	72500	Ier5l	protein_coding	1.8267	1.21613	5.14994	0.00020797	0.000985858
ENSMUSG00000073490	226691	Ifi207	protein_coding	1.82541	4.47893	8.104	2.43054e-06	4.59199e-05
ENSMUSG00000013236	19280	Ptprs	protein_coding	1.82527	4.21413	6.99154	1.13459e-05	0.00012364
ENSMUSG00000027030	53416	Stk39	protein_coding	1.82357	2.10198	5.63456	9.24285e-05	0.000541586
ENSMUSG00000000901	17385	Mmp11	protein_coding	1.82296	0.537284	3.38484	0.00510099	0.012527
ENSMUSG00000012126	67586	Ubxn11	protein_coding	1.82284	-1.2598	3.00438	0.0104901	0.0226435
ENSMUSG00000004864	26415	Mapk13	protein_coding	1.82251	-0.649831	2.67155	0.019678	0.0384862
ENSMUSG00000033327	81877	Tnxb	protein_coding	1.82161	5.453	8.98596	7.93134e-07	2.37485e-05
ENSMUSG00000032245	76524	Cln6	protein_coding	1.82161	3.80367	10.1821	1.96878e-07	1.27146e-05
ENSMUSG00000051790	216856	Nlgn2	protein_coding	1.82101	3.41554	7.95971	2.94334e-06	5.16779e-05
ENSMUSG00000050192	208691	Eif5a2	protein_coding	1.8202	0.470282	5.1039	0.000225005	0.00104834
ENSMUSG00000026421	13007	Csrp1	protein_coding	1.81992	4.95841	8.25217	2.00174e-06	4.04532e-05
ENSMUSG00000060519	30935	Tor3a	protein_coding	1.81973	3.99399	7.2031	8.36493e-06	0.000100279
ENSMUSG00000028832	16765	Stmn1	protein_coding	1.81946	4.0626	7.77975	3.74983e-06	6.02141e-05
ENSMUSG00000103766	NA	NA	protein_coding	1.8187	-2.61885	0.969641	0.350518	0.434731
ENSMUSG00000053552	228598	Ebf4	protein_coding	1.8181	-0.415721	4.88266	0.000329804	0.00140587
ENSMUSG00000046491	69183	C1qtnf2	protein_coding	1.81789	0.671257	4.94941	0.000293662	0.0012841
ENSMUSG00000037060	109042	Cavin3	protein_coding	1.81757	0.861353	5.16264	0.000203511	0.000969647
ENSMUSG00000030089	71699	Slc41a3	protein_coding	1.81754	2.70444	5.03594	0.000252868	0.00114387
ENSMUSG00000027562	12349	Car2	protein_coding	1.81582	3.68832	5.30815	0.000159022	0.000808423
ENSMUSG00000023915	94185	Tnfrsf21	protein_coding	1.81407	3.75111	6.00521	5.08231e-05	0.00035013
ENSMUSG00000027298	22174	Tyro3	protein_coding	1.81336	-0.482041	5.14053	0.000211338	0.000999284
ENSMUSG00000018217	18858	Pmp22	protein_coding	1.81247	3.32375	8.41801	1.61557e-06	3.64271e-05
ENSMUSG00000068245	219132	Phf11d	protein_coding	1.8123	3.29351	6.48155	2.42339e-05	0.000208579
ENSMUSG00000048497	216829	Mmgt2	protein_coding	1.81192	1.01662	4.19604	0.0011247	0.00366709
ENSMUSG00000031749	20444	St3gal2	protein_coding	1.8115	2.51863	7.24668	7.86142e-06	9.60903e-05
ENSMUSG00000036206	98402	Sh3bp4	protein_coding	1.80967	2.2545	5.33614	0.000151706	0.000781988
ENSMUSG00000033538	12363	Casp4	protein_coding	1.80952	1.85282	4.48934	0.000661278	0.00239513
ENSMUSG00000027297	17005	Ltk	protein_coding	1.80761	-0.91799	3.0432	0.00974579	0.0213368
ENSMUSG00000051341	22710	Zfp52	protein_coding	1.80727	0.975123	6.52327	2.27454e-05	0.000200095
ENSMUSG00000029718	18542	Pcolce	protein_coding	1.80598	4.16717	11.498	4.90819e-08	5.77265e-06
ENSMUSG00000027499	18767	Pkia	protein_coding	1.80549	1.10847	4.88239	0.000329956	0.00140587
ENSMUSG00000027641	19650	Rbl1	protein_coding	1.80522	2.51219	6.48276	2.41892e-05	0.000208442
ENSMUSG00000034786	106512	Gpsm3	protein_coding	1.80515	2.9618	8.33156	1.80586e-06	3.85823e-05
ENSMUSG00000028497	66775	Hacd4	protein_coding	1.80505	2.80002	6.13016	4.17236e-05	0.000305497
ENSMUSG00000037594	217887	Clba1	protein_coding	1.805	0.34094	4.43633	0.000727361	0.00260144
ENSMUSG00000002602	26362	Axl	protein_coding	1.80237	6.23637	7.27632	7.53752e-06	9.34879e-05
ENSMUSG00000000693	16950	Loxl3	protein_coding	1.80107	2.46908	8.13965	2.31911e-06	4.43279e-05
ENSMUSG00000022146	18414	Osmr	protein_coding	1.79992	3.31151	7.02884	1.07479e-05	0.000119518
ENSMUSG00000031629	71876	Cenpu	protein_coding	1.79902	0.158727	3.2805	0.00621466	0.0147787
ENSMUSG00000038976	217124	Ppp1r9b	protein_coding	1.79804	4.99167	8.94657	8.32345e-07	2.43257e-05
ENSMUSG00000052821	58861	Cysltr1	protein_coding	1.79561	0.877663	5.80373	7.01806e-05	0.000443255
ENSMUSG00000005947	16407	Itgae	protein_coding	1.7945	-0.231679	3.23599	0.0067615	0.0158278
ENSMUSG00000030798	12493	Cd37	protein_coding	1.79321	2.94141	8.20554	2.12725e-06	4.21554e-05
ENSMUSG00000020974	18974	Pole2	protein_coding	1.79321	0.143347	4.00417	0.00160011	0.00487388
ENSMUSG00000052889	18751	Prkcb	protein_coding	1.79267	2.28077	7.5458	5.16703e-06	7.39793e-05
ENSMUSG00000035365	75317	Parpbp	protein_coding	1.79261	-0.558468	3.1369	0.00815907	0.0184317
ENSMUSG00000028874	14191	Fgr	protein_coding	1.7895	3.31167	4.47122	0.00068314	0.00246677
ENSMUSG00000034427	217328	Myo15b	protein_coding	1.78881	0.71043	3.94876	0.00177282	0.00528767
ENSMUSG00000030220	11857	Arhgdib	protein_coding	1.78605	4.72114	8.37491	1.70762e-06	3.77847e-05
ENSMUSG00000022899	57738	Slc15a2	protein_coding	1.78587	1.50488	1.88003	0.0834816	0.130693
ENSMUSG00000020638	22169	Cmpk2	protein_coding	1.78556	3.23943	3.87294	0.00204066	0.00592868
ENSMUSG00000021423	17084	Ly86	protein_coding	1.78364	3.85465	6.98199	1.15048e-05	0.000124643
ENSMUSG00000095115	319622	Itpripl2	protein_coding	1.78164	4.49757	5.41695	0.000132493	0.000708022
ENSMUSG00000013707	69769	Tnfaip8l2	protein_coding	1.78112	2.28789	6.16052	3.9783e-05	0.000295767
ENSMUSG00000030554	233335	Synm	protein_coding	1.77976	1.25224	5.09193	0.000229671	0.00106513
ENSMUSG00000020882	12295	Cacnb1	protein_coding	1.77944	0.395828	5.36375	0.000144831	0.000756611
ENSMUSG00000070720	623230	Tmem200b	protein_coding	1.77912	2.04626	4.41469	0.000756264	0.00267997
ENSMUSG00000067370	54218	B3galt4	protein_coding	1.77696	-0.190131	4.91806	0.000310092	0.00133871
ENSMUSG00000038811	14710	Gngt2	protein_coding	1.7745	3.9089	6.78766	1.53039e-05	0.000151824
ENSMUSG00000022892	11820	App	protein_coding	1.77219	7.66781	9.09349	6.95813e-07	2.28812e-05
ENSMUSG00000024486	15200	Hbegf	protein_coding	1.7716	0.578234	4.39326	0.000786067	0.00276756
ENSMUSG00000074607	269389	Tox2	protein_coding	1.77127	-0.324754	3.98522	0.00165713	0.00500668
ENSMUSG00000028159	26377	Dapp1	protein_coding	1.77125	2.00708	7.6303	4.59859e-06	6.90487e-05
ENSMUSG00000007989	14365	Fzd3	protein_coding	1.7712	-0.732815	2.51307	0.0264813	0.0494795
ENSMUSG00000051517	230098	Arhgef39	protein_coding	1.76996	0.260331	5.26806	0.000170156	0.000848503
ENSMUSG00000013419	270210	Zfp651	protein_coding	1.76988	1.82053	4.03188	0.00152031	0.00467554
ENSMUSG00000094595	100503583	Fsbp	protein_coding	1.76799	-0.967419	1.41295	0.181955	0.251184
ENSMUSG00000048852	620913	Gm12185	protein_coding	1.76699	-0.64245	2.88618	0.0131232	0.0273286
ENSMUSG00000061577	382045	Adgrg5	protein_coding	1.76505	-0.683225	3.1731	0.00761766	0.0174471
ENSMUSG00000024776	76630	Stambpl1	protein_coding	1.76334	0.936627	4.94147	0.000297738	0.00129608
ENSMUSG00000061535	109323	C1qtnf7	protein_coding	1.76303	0.999525	4.54598	0.000597516	0.00220729
ENSMUSG00000029314	231510	Gpat3	protein_coding	1.76302	3.81233	3.86469	0.0020722	0.00601034
ENSMUSG00000072244	94088	Trim6	protein_coding	1.76167	-0.586113	3.67996	0.00292585	0.00792798
ENSMUSG00000032254	71819	Kif23	protein_coding	1.76077	1.23722	5.61277	9.57939e-05	0.000556065
ENSMUSG00000047146	52463	Tet1	protein_coding	1.75949	-1.02463	3.50719	0.00404877	0.0103458
ENSMUSG00000012889	244550	Podnl1	protein_coding	1.75884	-0.573051	3.38765	0.00507393	0.0124722
ENSMUSG00000020272	20868	Stk10	protein_coding	1.75765	3.85268	7.49454	5.54799e-06	7.70522e-05
ENSMUSG00000026630	381319	Batf3	protein_coding	1.75679	0.657866	4.66558	0.000482998	0.00187553
ENSMUSG00000034959	271221	Rubcnl	protein_coding	1.75633	0.572635	4.12387	0.00128362	0.0040654
ENSMUSG00000052760	319997	A630001G21Rik	protein_coding	1.7554	1.44115	6.15509	4.01233e-05	0.00029745
ENSMUSG00000024376	13824	Epb41l4a	protein_coding	1.75235	0.222752	2.67406	0.0195852	0.0383335
ENSMUSG00000017692	246104	Rhbdl3	protein_coding	1.75202	-0.405433	3.07849	0.00911484	0.0201856
ENSMUSG00000047557	17035	Lxn	protein_coding	1.75176	1.08881	5.86766	6.33111e-05	0.000411617
ENSMUSG00000035778	14594	Ggta1	protein_coding	1.74927	3.25451	5.84436	6.57287e-05	0.00042312
ENSMUSG00000066191	75691	Anks6	protein_coding	1.7467	0.0312167	3.44567	0.00454703	0.0114113
ENSMUSG00000037318	215243	Traf3ip3	protein_coding	1.74479	1.03445	5.26757	0.000170298	0.000848887
ENSMUSG00000045333	94187	Zfp423	protein_coding	1.74434	-0.224273	5.75133	7.63962e-05	0.000471339
ENSMUSG00000030759	67420	Far1	protein_coding	1.74434	3.23112	7.23229	8.02409e-06	9.72993e-05
ENSMUSG00000025855	19085	Prkar1b	protein_coding	1.73954	0.175146	3.06465	0.00935732	0.0206073
ENSMUSG00000033852	102238433	Gm28042	protein_coding	1.7386	0.396187	2.7375	0.0173795	0.0347618
ENSMUSG00000003363	18807	Pld3	protein_coding	1.7385	5.97069	12.5873	1.71281e-08	3.59356e-06
ENSMUSG00000002006	245469	Pdzd4	protein_coding	1.73612	0.0379611	4.49787	0.000651236	0.00236821
ENSMUSG00000070003	76900	Ssbp4	protein_coding	1.73482	3.73288	9.04163	7.41059e-07	2.34048e-05
ENSMUSG00000079339	667373	Ifit1bl1	protein_coding	1.73307	0.18242	2.18902	0.0481245	0.0819654
ENSMUSG00000075284	215280	Wipf1	protein_coding	1.73274	4.1724	8.57857	1.31664e-06	3.19247e-05
ENSMUSG00000019929	13179	Dcn	protein_coding	1.73264	8.21757	9.00221	7.77541e-07	2.37143e-05
ENSMUSG00000023191	14789	P3h3	protein_coding	1.73237	3.04339	6.19258	3.78375e-05	0.000285366
ENSMUSG00000049804	100503043	Armcx4	protein_coding	1.73086	2.8826	6.54892	2.18786e-05	0.000194171
ENSMUSG00000030200	66813	Bcl2l14	protein_coding	1.73036	-0.338506	4.09162	0.00136194	0.00427304
ENSMUSG00000004612	72310	Nkg7	protein_coding	1.72899	0.503586	4.07524	0.00140361	0.00438901
ENSMUSG00000037972	20621	Snn	protein_coding	1.72847	2.25601	5.92182	5.80457e-05	0.000386823
ENSMUSG00000020014	380654	Cfap54	protein_coding	1.72802	-0.332673	4.00209	0.00160626	0.0048869
ENSMUSG00000027750	50706	Postn	protein_coding	1.72607	4.30294	5.72988	7.91065e-05	0.000483717
ENSMUSG00000072214	18951	Septin5	protein_coding	1.72573	0.339937	5.28725	0.000164729	0.000828085
ENSMUSG00000002870	17216	Mcm2	protein_coding	1.72389	3.50596	4.91521	0.000311631	0.00134225
ENSMUSG00000055235	269633	Wdr86	protein_coding	1.72373	0.575833	3.95455	0.0017539	0.00524323
ENSMUSG00000020773	217333	Trim47	protein_coding	1.72307	3.55027	6.32409	3.08494e-05	0.000246928
ENSMUSG00000029122	59056	Evc	protein_coding	1.72216	2.31158	3.72137	0.00270746	0.00743968
ENSMUSG00000033952	12316	Aspm	protein_coding	1.71987	0.641226	4.8763	0.000333479	0.00141626
ENSMUSG00000060147	20719	Serpinb6a	protein_coding	1.71795	5.26045	8.06946	2.54397e-06	4.73099e-05
ENSMUSG00000027330	12531	Cdc25b	protein_coding	1.71663	1.80433	6.66486	1.83751e-05	0.000173079
ENSMUSG00000024579	240334	Pcyox1l	protein_coding	1.71573	0.991412	6.1108	4.30121e-05	0.000312652
ENSMUSG00000035390	381979	Brsk1	protein_coding	1.71345	-0.0369892	4.33939	0.000866502	0.00299106
ENSMUSG00000012017	224024	Scarf2	protein_coding	1.71298	3.62294	6.60507	2.01011e-05	0.000183254
ENSMUSG00000059901	237360	Adamts14	protein_coding	1.71193	1.84025	6.65119	1.87554e-05	0.000175094
ENSMUSG00000026012	12487	Cd28	protein_coding	1.71045	0.0718866	4.03992	0.00149795	0.00462203
ENSMUSG00000030145	72720	Zfp248	protein_coding	1.70607	0.089232	4.88407	0.000328991	0.00140313
ENSMUSG00000046159	12671	Chrm3	protein_coding	1.70574	0.754587	4.01156	0.00157842	0.00481598
ENSMUSG00000031133	73341	Arhgef6	protein_coding	1.70513	3.46845	7.86776	3.32945e-06	5.59868e-05
ENSMUSG00000033389	216831	Arhgap44	protein_coding	1.70313	0.85685	2.90511	0.0126612	0.0265026
ENSMUSG00000001521	22158	Tulp3	protein_coding	1.70236	2.04499	5.46374	0.000122553	0.000668306
ENSMUSG00000029910	56150	Mad2l1	protein_coding	1.70116	2.69647	7.54033	5.20633e-06	7.41242e-05
ENSMUSG00000018654	22778	Ikzf1	protein_coding	1.69984	3.36527	7.36778	6.62417e-06	8.57923e-05
ENSMUSG00000019796	237253	Lrp11	protein_coding	1.69963	1.68502	6.70554	1.7291e-05	0.000165737
ENSMUSG00000028943	56226	Espn	protein_coding	1.6992	0.0723146	3.57702	0.00354982	0.00926301
ENSMUSG00000005611	17540	Irag1	protein_coding	1.69913	2.15852	5.85982	6.41138e-05	0.000415594
ENSMUSG00000000416	30785	Cttnbp2	protein_coding	1.69906	0.236447	2.2354	0.044227	0.076323
ENSMUSG00000023033	20273	Scn8a	protein_coding	1.69797	-0.315669	3.21184	0.00707825	0.0164718
ENSMUSG00000013155	102124	Enkd1	protein_coding	1.69786	0.164316	4.42909	0.0007369	0.00262892
ENSMUSG00000026110	269181	Mgat4a	protein_coding	1.69726	2.09749	5.98314	5.26379e-05	0.000360162
ENSMUSG00000027827	16497	Kcnab1	protein_coding	1.69638	0.164946	3.73353	0.00264658	0.00731394
ENSMUSG00000036856	22417	Wnt4	protein_coding	1.69592	1.95765	5.20685	0.000188758	0.000915052
ENSMUSG00000039158	100182	Akna	protein_coding	1.69446	3.63267	7.55371	5.1108e-06	7.34009e-05
ENSMUSG00000032586	22036	Traip	protein_coding	1.69136	-0.232912	3.50553	0.00406145	0.0103721
ENSMUSG00000039936	18707	Pik3cd	protein_coding	1.68942	4.00125	7.11744	9.45723e-06	0.000109746
ENSMUSG00000070803	56222	Cited4	protein_coding	1.68891	-0.451034	2.85633	0.0138857	0.0286515
ENSMUSG00000057191	382062	AB124611	protein_coding	1.68833	3.03617	5.10194	0.000225762	0.00105059
ENSMUSG00000028541	53418	B4galt2	protein_coding	1.68821	0.538328	4.78616	0.000390465	0.00159584
ENSMUSG00000031304	16186	Il2rg	protein_coding	1.68719	3.24042	6.37015	2.87365e-05	0.000236376
ENSMUSG00000001473	67951	Tubb6	protein_coding	1.68677	4.25301	10.7243	1.09223e-07	9.19936e-06
ENSMUSG00000029163	100952	Emilin1	protein_coding	1.68661	5.92648	7.06116	1.02566e-05	0.000115931
ENSMUSG00000025225	18034	Nfkb2	protein_coding	1.68616	4.35673	10.1281	2.09084e-07	1.29753e-05
ENSMUSG00000064080	14115	Fbln2	protein_coding	1.6861	2.54689	7.54435	5.17743e-06	7.39793e-05
ENSMUSG00000002900	16777	Lamb1	protein_coding	1.68344	4.21458	5.19451	0.00019276	0.00093065
ENSMUSG00000068196	12837	Col8a1	protein_coding	1.68226	1.06721	3.6464	0.0031159	0.00832203
ENSMUSG00000032431	56693	Crtap	protein_coding	1.68145	3.65604	11.7604	3.7803e-08	4.98503e-06
ENSMUSG00000038543	229600	BC028528	protein_coding	1.68103	1.55334	7.24979	7.82675e-06	9.57621e-05
ENSMUSG00000089669	69583	Tnfsf13	protein_coding	1.6809	1.58374	4.5566	0.000586296	0.00217384
ENSMUSG00000064109	23900	Hcst	protein_coding	1.6807	-0.952495	3.19388	0.00732336	0.0169305
ENSMUSG00000005054	13014	Cstb	protein_coding	1.6806	5.90309	17.8181	2.70606e-10	3.53276e-07
ENSMUSG00000039699	74481	Batf2	protein_coding	1.68056	0.212046	4.16697	0.00118612	0.00382528
ENSMUSG00000022534	54483	Mefv	protein_coding	1.6799	0.639419	5.71843	8.05932e-05	0.000489825
ENSMUSG00000024795	240641	Kif20b	protein_coding	1.6797	0.979533	6.92007	1.25931e-05	0.000133228
ENSMUSG00000051736	66337	Fam229b	protein_coding	1.67859	-0.62271	4.85738	0.000344679	0.00145061
ENSMUSG00000063011	56047	Msln	protein_coding	1.67833	0.682173	2.82201	0.0148167	0.0303375
ENSMUSG00000039697	211329	Ncoa7	protein_coding	1.67823	2.27472	6.54487	2.20131e-05	0.000195099
ENSMUSG00000056025	12722	Clca3a1	protein_coding	1.6778	4.17144	6.79932	1.5042e-05	0.000150363
ENSMUSG00000027699	13605	Ect2	protein_coding	1.67739	1.99477	3.18723	0.00741631	0.0170774
ENSMUSG00000039959	215114	Hip1	protein_coding	1.67732	4.50419	6.90647	1.28465e-05	0.000135208
ENSMUSG00000066877	17974	Nck2	protein_coding	1.67591	2.50796	7.01225	1.10097e-05	0.000121423
ENSMUSG00000028634	16656	Hivep3	protein_coding	1.67527	2.09148	5.44561	0.000126309	0.000682519
ENSMUSG00000019278	13479	Dpep1	protein_coding	1.6751	0.923396	3.62391	0.00325032	0.00860708
ENSMUSG00000027603	207182	Ggt7	protein_coding	1.67451	0.120012	4.66031	0.000487527	0.00189143
ENSMUSG00000048022	319832	Tmem229a	protein_coding	1.67411	1.16962	3.13159	0.00824157	0.0185891
ENSMUSG00000024743	54525	Syt7	protein_coding	1.67308	2.31064	3.32749	0.00568554	0.0137148
ENSMUSG00000058571	23888	Gpc6	protein_coding	1.67284	0.44101	3.15739	0.00784808	0.0178776
ENSMUSG00000078439	72273	Smim24	protein_coding	1.67211	0.0234435	4.21294	0.00109052	0.0035807
ENSMUSG00000033220	19354	Rac2	protein_coding	1.67173	4.43816	7.01401	1.09815e-05	0.000121423
ENSMUSG00000025856	18590	Pdgfa	protein_coding	1.67172	3.47034	8.36331	1.73333e-06	3.79751e-05
ENSMUSG00000095677	100040531	Dynlt1f	protein_coding	1.6706	2.73764	8.00383	2.77528e-06	5.01258e-05
ENSMUSG00000026074	26921	Map4k4	protein_coding	1.66933	4.79892	9.38299	4.91952e-07	1.95122e-05
ENSMUSG00000046432	12070	Bex3	protein_coding	1.66906	1.42042	4.78153	0.000393648	0.00160546
ENSMUSG00000116165	57028	Pdxp	protein_coding	1.66518	0.145079	2.46526	0.0289479	0.0533553
ENSMUSG00000089715	494448	Cbx6	protein_coding	1.66404	4.34857	6.24351	3.49509e-05	0.000270953
ENSMUSG00000091337	58521	Eid1	protein_coding	1.66396	4.23069	10.3302	1.67197e-07	1.16104e-05
ENSMUSG00000073591	93893	Pcdhb22	protein_coding	1.66387	-0.528853	3.36608	0.00528517	0.0129065
ENSMUSG00000022306	22762	Zfpm2	protein_coding	1.66347	1.13429	5.21893	0.000184924	0.000900481
ENSMUSG00000025203	20250	Scd2	protein_coding	1.66339	4.11958	4.429	0.000737025	0.00262892
ENSMUSG00000031633	11739	Slc25a4	protein_coding	1.66231	3.86935	9.02551	7.55748e-07	2.34912e-05
ENSMUSG00000032698	16909	Lmo2	protein_coding	1.66103	3.1882	6.89738	1.30188e-05	0.000136077
ENSMUSG00000046387	93888	Pcdhb17	protein_coding	1.65987	-0.464711	4.26896	0.000984683	0.00329363
ENSMUSG00000047180	214854	Neurl3	protein_coding	1.65972	4.27252	8.07608	2.52179e-06	4.70313e-05
ENSMUSG00000018398	20362	Septin8	protein_coding	1.65966	3.87585	8.1227	2.37142e-06	4.51954e-05
ENSMUSG00000031557	83436	Plekha2	protein_coding	1.65916	3.77178	7.77072	3.79604e-06	6.0732e-05
ENSMUSG00000019139	71780	Isyna1	protein_coding	1.65912	3.83636	9.66719	3.52814e-07	1.62756e-05
ENSMUSG00000029468	18439	P2rx7	protein_coding	1.65793	3.30721	6.03298	4.86336e-05	0.000338954
ENSMUSG00000067656	171405	Slc22a27	protein_coding	1.65649	1.69833	1.37481	0.193209	0.264063
ENSMUSG00000027654	71878	Fam83d	protein_coding	1.65633	-0.448594	4.86702	0.000338925	0.00143193
ENSMUSG00000034792	14676	Gna15	protein_coding	1.65598	0.467934	3.96293	0.00172688	0.0051743
ENSMUSG00000035692	100038882	Isg15	protein_coding	1.65596	3.98396	4.29161	0.000944955	0.00319296
ENSMUSG00000024511	80718	Rab27b	protein_coding	1.6555	1.55567	2.65329	0.0203652	0.039605
ENSMUSG00000049630	227580	C1ql3	protein_coding	1.65414	-0.703816	3.59297	0.00344493	0.00903446
ENSMUSG00000032875	207212	Arhgef17	protein_coding	1.6531	3.57755	4.70149	0.00045326	0.00178245
ENSMUSG00000044949	327900	Ubtd2	protein_coding	1.64972	-0.169064	2.52545	0.0258765	0.0485059
ENSMUSG00000024810	77125	Il33	protein_coding	1.64864	1.98583	4.79018	0.000387715	0.00158771
ENSMUSG00000045312	218454	Lhfpl2	protein_coding	1.64843	4.58054	5.84469	6.56946e-05	0.000423115
ENSMUSG00000000318	17312	Clec10a	protein_coding	1.64534	0.20416	4.80086	0.000380519	0.0015666
ENSMUSG00000022831	15163	Hcls1	protein_coding	1.64493	4.67334	7.56419	5.03725e-06	7.26644e-05
ENSMUSG00000038086	69253	Hspb2	protein_coding	1.64483	-0.875916	3.48866	0.0041927	0.0106531
ENSMUSG00000024349	72512	Sting1	protein_coding	1.64438	2.89071	5.80724	6.97839e-05	0.000441818
ENSMUSG00000073492	NA	NA	protein_coding	1.64313	0.281836	3.46982	0.00434439	0.0109941
ENSMUSG00000043895	14739	S1pr2	protein_coding	1.64276	3.93232	8.01567	2.73197e-06	4.9674e-05
ENSMUSG00000030124	16768	Lag3	protein_coding	1.64262	-0.0723194	3.05419	0.00954472	0.0209598
ENSMUSG00000027536	66371	Chmp4c	protein_coding	1.64125	2.83162	3.65904	0.00304289	0.00816882
ENSMUSG00000022180	50934	Slc7a8	protein_coding	1.64121	4.14838	8.604	1.27497e-06	3.1346e-05
ENSMUSG00000025268	80884	Maged2	protein_coding	1.64117	3.73427	15.3449	1.63835e-09	1.18826e-06
ENSMUSG00000049988	211228	Lrrc25	protein_coding	1.64106	3.0753	5.03045	0.000255271	0.00115115
ENSMUSG00000039208	210029	Metrnl	protein_coding	1.63985	3.04019	6.58936	2.05824e-05	0.00018647
ENSMUSG00000055717	105439	Slain1	protein_coding	1.63975	-0.744549	4.0205	0.00155259	0.00475577
ENSMUSG00000031207	17698	Msn	protein_coding	1.63961	6.53227	7.61429	4.70091e-06	7.00849e-05
ENSMUSG00000031799	326618	Tpm4	protein_coding	1.63874	5.81279	11.3157	5.90175e-08	6.54287e-06
ENSMUSG00000048096	93689	Lmod1	protein_coding	1.63852	-0.21432	3.31383	0.00583448	0.014012
ENSMUSG00000052727	17755	Map1b	protein_coding	1.63607	-0.3242	3.42249	0.00475057	0.0118311
ENSMUSG00000039187	208836	Fanci	protein_coding	1.63362	0.198093	3.94073	0.00179937	0.00535219
ENSMUSG00000054364	11852	Rhob	protein_coding	1.63254	5.94795	15.038	2.08627e-09	1.25539e-06
ENSMUSG00000024660	16319	Incenp	protein_coding	1.63221	2.89348	10.6421	1.19236e-07	9.43412e-06
ENSMUSG00000051735	320435	Rinl	protein_coding	1.63142	2.34065	6.13609	4.13367e-05	0.000304028
ENSMUSG00000113262	117934533	Gm48551	protein_coding	1.63128	-1.1211	2.0112	0.0662576	0.107386
ENSMUSG00000021838	74480	Samd4	protein_coding	1.63124	3.25431	9.48494	4.36263e-07	1.84593e-05
ENSMUSG00000073489	15951	Ifi204	protein_coding	1.63102	4.53157	6.33187	3.04814e-05	0.000244732
ENSMUSG00000014075	66061	Dynlt2b	protein_coding	1.62995	0.947538	4.36398	0.000828784	0.0028845
ENSMUSG00000001948	20686	Spa17	protein_coding	1.62935	-0.473449	4.34771	0.000853546	0.00295807
ENSMUSG00000026581	20343	Sell	protein_coding	1.62862	1.71224	5.2711	0.000169283	0.000845768
ENSMUSG00000024885	67689	Aldh3b1	protein_coding	1.62785	2.82332	6.81642	1.46666e-05	0.000147627
ENSMUSG00000078606	100042856	Gvin2	protein_coding	1.62737	4.74891	9.63849	3.64731e-07	1.67072e-05
ENSMUSG00000034906	215387	Ncaph	protein_coding	1.62735	1.20977	6.00772	5.0621e-05	0.000349452
ENSMUSG00000096916	100043772	Zfp850	protein_coding	1.62461	-0.553666	2.73179	0.0175676	0.0350466
ENSMUSG00000040247	108995	Tbc1d10c	protein_coding	1.62309	1.06162	4.76575	0.00040472	0.00163935
ENSMUSG00000028583	14726	Pdpn	protein_coding	1.62098	-0.439187	3.72279	0.00270029	0.00742936
ENSMUSG00000034438	76074	Gbp8	protein_coding	1.62026	3.27279	6.34686	2.9785e-05	0.000241207
ENSMUSG00000007891	13033	Ctsd	protein_coding	1.62013	9.88211	9.72969	3.28276e-07	1.59042e-05
ENSMUSG00000022148	23880	Fyb	protein_coding	1.61979	4.06567	6.41505	2.68233e-05	0.000223744
ENSMUSG00000024232	68010	Bambi	protein_coding	1.61796	2.82009	5.29366	0.000162955	0.00082161
ENSMUSG00000035910	195208	Dcdc2a	protein_coding	1.61761	2.35005	2.57943	0.0233922	0.0445167
ENSMUSG00000028270	14469	Gbp2	protein_coding	1.61619	3.89862	4.24087	0.00103635	0.00343127
ENSMUSG00000021765	14313	Fst	protein_coding	1.61597	1.87286	3.37453	0.00520133	0.0127303
ENSMUSG00000024843	12660	Chka	protein_coding	1.61574	4.7856	5.7217	8.01652e-05	0.000487741
ENSMUSG00000035493	21810	Tgfbi	protein_coding	1.61471	6.63205	8.0658	2.5563e-06	4.74716e-05
ENSMUSG00000056220	18783	Pla2g4a	protein_coding	1.61408	2.0048	4.28635	0.000954031	0.00321582
ENSMUSG00000039202	54608	Abhd2	protein_coding	1.60945	7.87961	3.07954	0.00909664	0.020159
ENSMUSG00000030921	20128	Trim30a	protein_coding	1.60893	4.40808	6.3571	2.9319e-05	0.000239288
ENSMUSG00000027134	99010	Lpcat4	protein_coding	1.60749	1.15486	4.81115	0.000373717	0.0015464
ENSMUSG00000046727	66060	Cystm1	protein_coding	1.60596	3.36159	7.37914	6.51917e-06	8.48532e-05
ENSMUSG00000021608	210992	Lpcat1	protein_coding	1.60457	2.91734	8.37947	1.69761e-06	3.76771e-05
ENSMUSG00000029298	236573	Gbp9	protein_coding	1.60338	4.12844	7.9027	3.17672e-06	5.4e-05
ENSMUSG00000089945	677884	Pakap	protein_coding	1.60287	-1.77703	0.951448	0.359318	0.44413
ENSMUSG00000036334	242050	Igsf10	protein_coding	1.60282	2.13333	4.61954	0.000524109	0.00199424
ENSMUSG00000038168	210530	P3h2	protein_coding	1.60258	1.66049	3.45963	0.00442881	0.0111639
ENSMUSG00000027514	58203	Zbp1	protein_coding	1.60142	4.26186	3.70813	0.00277543	0.00759767
ENSMUSG00000029810	65963	Tmem176b	protein_coding	1.60042	8.35017	10.4935	1.39936e-07	1.02632e-05
ENSMUSG00000040111	235283	Gramd1b	protein_coding	1.59858	3.01892	3.83173	0.00220331	0.00631625
ENSMUSG00000048965	244238	Mrgpre	protein_coding	1.59758	1.53765	7.80116	3.64258e-06	5.90591e-05
ENSMUSG00000032717	17240	Mdfi	protein_coding	1.5974	0.424095	4.24685	0.00102512	0.00340101
ENSMUSG00000034028	225825	Cd226	protein_coding	1.59737	0.00322286	3.14285	0.00806754	0.0182787
ENSMUSG00000043953	54199	Ccrl2	protein_coding	1.59708	1.94539	7.22277	8.13357e-06	9.80459e-05
ENSMUSG00000087006	620695	Gm13889	protein_coding	1.59704	1.57244	4.90437	0.000317568	0.00136108
ENSMUSG00000030800	76560	Prss8	protein_coding	1.59687	3.3298	4.58473	0.000557608	0.00208855
ENSMUSG00000057948	70450	Unc13d	protein_coding	1.59603	1.97768	6.96628	1.1771e-05	0.000126604
ENSMUSG00000015134	56847	Aldh1a3	protein_coding	1.59225	0.265233	5.04503	0.000248941	0.00113238
ENSMUSG00000040660	13094	Cyp2b9	protein_coding	1.59222	3.4877	0.964954	0.35277	0.437195
ENSMUSG00000024299	224697	Adamts10	protein_coding	1.5914	4.55662	9.14962	6.50156e-07	2.25739e-05
ENSMUSG00000047749	209032	Zc3hav1l	protein_coding	1.59099	0.625169	4.05692	0.00145174	0.00450928
ENSMUSG00000062515	11770	Fabp4	protein_coding	1.59099	4.27708	8.28814	1.91031e-06	3.95858e-05
ENSMUSG00000015314	30925	Slamf6	protein_coding	1.58891	0.0182835	4.27312	0.000977246	0.00327884
ENSMUSG00000042351	17444	Grap2	protein_coding	1.58674	1.41902	1.96683	0.0716802	0.11475
ENSMUSG00000086316	70123	Nbdy	protein_coding	1.58608	1.15914	5.23887	0.000178774	0.000877075
ENSMUSG00000031821	272551	Gins2	protein_coding	1.58597	3.6265	6.85689	1.38168e-05	0.000142142
ENSMUSG00000031253	68792	Srpx2	protein_coding	1.58571	2.10646	5.23859	0.000178858	0.000877159
ENSMUSG00000050666	320736	Vstm4	protein_coding	1.58492	1.61415	4.82539	0.000364508	0.00152033
ENSMUSG00000036777	68743	Anln	protein_coding	1.58382	1.44916	5.83249	6.69977e-05	0.000428882
ENSMUSG00000017176	68106	Nt5c3b	protein_coding	1.58308	2.42412	7.59609	4.82028e-06	7.09456e-05
ENSMUSG00000050232	12766	Cxcr3	protein_coding	1.58202	0.507457	3.91062	0.00190269	0.00559887
ENSMUSG00000078672	381530	Mup20	protein_coding	1.58149	12.3734	1.10851	0.288406	0.37022
ENSMUSG00000029070	74761	Mxra8	protein_coding	1.58142	4.31736	7.40625	6.27588e-06	8.30107e-05
ENSMUSG00000026737	18718	Pip4k2a	protein_coding	1.58079	3.95035	7.13001	9.28793e-06	0.000107973
ENSMUSG00000066595	226844	Flvcr1	protein_coding	1.58061	3.12688	6.7945	1.51498e-05	0.000151209
ENSMUSG00000020282	13650	Rhbdf1	protein_coding	1.57884	4.23499	9.84765	2.86799e-07	1.52131e-05
ENSMUSG00000039693	66665	Msantd3	protein_coding	1.57869	-0.496373	3.42942	0.00468878	0.0117063
ENSMUSG00000023367	66058	Tmem176a	protein_coding	1.57832	8.01635	9.97506	2.48217e-07	1.41505e-05
ENSMUSG00000078942	17952	Naip6	protein_coding	1.57784	2.27716	6.36137	2.91272e-05	0.000238405
ENSMUSG00000019997	14219	Ccn2	protein_coding	1.57702	4.33721	5.17596	0.000198942	0.0009517
ENSMUSG00000026483	63913	Niban1	protein_coding	1.57538	4.20239	4.49276	0.00065723	0.00238271
ENSMUSG00000042272	228071	Sestd1	protein_coding	1.57325	3.00217	4.28059	0.00096406	0.0032446
ENSMUSG00000032060	12955	Cryab	protein_coding	1.57136	2.35	4.8452	0.000352094	0.00147374
ENSMUSG00000040987	243864	Mill2	protein_coding	1.57021	1.98984	4.57225	0.000570149	0.00212605
ENSMUSG00000052397	22350	Ezr	protein_coding	1.57008	4.16849	4.65425	0.000492794	0.00190395
ENSMUSG00000002059	19376	Rab34	protein_coding	1.56996	3.09317	9.42626	4.67441e-07	1.89517e-05
ENSMUSG00000038037	12703	Socs1	protein_coding	1.56937	-0.303618	4.0736	0.00140783	0.00439801
ENSMUSG00000078773	623474	Rad54b	protein_coding	1.56676	0.55435	3.83797	0.00217786	0.00625319
ENSMUSG00000034586	217310	Hid1	protein_coding	1.56624	1.8467	3.62967	0.00321534	0.00854044
ENSMUSG00000048251	58208	Bcl11b	protein_coding	1.56598	-0.0299127	2.79458	0.015605	0.0317177
ENSMUSG00000030742	16797	Lat	protein_coding	1.56595	0.393637	3.02299	0.0101264	0.0220187
ENSMUSG00000023021	71949	Cers5	protein_coding	1.56552	2.51617	5.95542	5.50134e-05	0.000371932
ENSMUSG00000028631	60613	Kcnq4	protein_coding	1.56507	0.356508	5.33902	0.000150971	0.000780314
ENSMUSG00000020395	16428	Itk	protein_coding	1.56435	0.784603	4.01512	0.00156808	0.00479647
ENSMUSG00000028019	54635	Pdgfc	protein_coding	1.56393	2.91527	6.27699	3.31811e-05	0.000260011
ENSMUSG00000056481	70445	Cd248	protein_coding	1.56359	0.737954	3.70826	0.00277477	0.00759745
ENSMUSG00000036905	12260	C1qb	protein_coding	1.5635	7.10756	7.33654	6.92218e-06	8.82511e-05
ENSMUSG00000017417	72324	Plxdc1	protein_coding	1.56313	1.03562	4.68743	0.000464673	0.00181953
ENSMUSG00000005686	11717	Ampd3	protein_coding	1.56284	1.99469	5.01208	0.000263492	0.00117845
ENSMUSG00000040061	18796	Plcb2	protein_coding	1.56179	2.70613	5.84297	6.58762e-05	0.000423652
ENSMUSG00000031214	94190	Ophn1	protein_coding	1.55923	2.11695	5.59065	9.93407e-05	0.000571513
ENSMUSG00000014444	234839	Piezo1	protein_coding	1.55838	4.46415	7.15729	8.93137e-06	0.000105234
ENSMUSG00000011256	11492	Adam19	protein_coding	1.55797	2.32981	6.73706	1.64979e-05	0.000160015
ENSMUSG00000050821	78408	Fam131a	protein_coding	1.55635	-0.0673857	4.66126	0.000486707	0.00188881
ENSMUSG00000028214	14579	Gem	protein_coding	1.55573	2.07437	8.56792	1.33451e-06	3.20848e-05
ENSMUSG00000041827	231655	Oasl1	protein_coding	1.55511	4.4201	5.93127	5.71759e-05	0.000382589
ENSMUSG00000018168	22780	Ikzf3	protein_coding	1.5546	0.958533	3.3023	0.00596324	0.0142713
ENSMUSG00000026872	24136	Zeb2	protein_coding	1.5545	4.8951	7.4847	5.62441e-06	7.7865e-05
ENSMUSG00000050605	22719	Zfp61	protein_coding	1.55449	0.595634	4.77418	0.000398766	0.00162026
ENSMUSG00000028716	67182	Pdzk1ip1	protein_coding	1.55313	1.85047	4.21476	0.0010869	0.00357507
ENSMUSG00000066456	94353	Hmgn3	protein_coding	1.55244	0.707141	5.2548	0.000174017	0.000861701
ENSMUSG00000001642	11677	Akr1b3	protein_coding	1.55227	4.408	10.4499	1.46725e-07	1.05693e-05
ENSMUSG00000071203	17951	Naip5	protein_coding	1.55173	3.28969	8.88782	8.94712e-07	2.53918e-05
ENSMUSG00000030970	13017	Ctbp2	protein_coding	1.55152	2.31661	5.24125	0.000178057	0.000874806
ENSMUSG00000020941	53859	Map3k14	protein_coding	1.5511	3.36558	7.99972	2.79052e-06	5.01258e-05
ENSMUSG00000029086	19126	Prom1	protein_coding	1.55064	1.88916	1.85797	0.0867507	0.13501
ENSMUSG00000019539	52377	Rcn3	protein_coding	1.55042	3.89256	9.08167	7.05857e-07	2.29897e-05
ENSMUSG00000007041	114584	Clic1	protein_coding	1.55005	5.00989	9.34549	5.14313e-07	1.98934e-05
ENSMUSG00000046160	50914	Olig1	protein_coding	1.54821	3.39799	4.29941	0.000931662	0.00315918
ENSMUSG00000043943	72560	Naalad2	protein_coding	1.54667	1.2556	4.86973	0.000337325	0.00142609
ENSMUSG00000061758	67861	Akr1b10	protein_coding	1.54607	2.16148	4.67618	0.000474016	0.00184455
ENSMUSG00000031066	236733	Usp11	protein_coding	1.54465	1.45802	4.03051	0.00152417	0.00468411
ENSMUSG00000027160	68201	Ccdc34	protein_coding	1.54446	1.49314	6.67849	1.80041e-05	0.000171065
ENSMUSG00000027111	16403	Itga6	protein_coding	1.54263	2.75542	3.38272	0.00512144	0.0125678
ENSMUSG00000061411	329540	Nol4l	protein_coding	1.54211	1.70803	4.4971	0.000652139	0.00237053
ENSMUSG00000023009	380969	Nckap5l	protein_coding	1.54105	1.95901	5.61749	9.50542e-05	0.000552754
ENSMUSG00000073412	16988	Lst1	protein_coding	1.54057	1.49847	4.93103	0.000303181	0.00131496
ENSMUSG00000032491	67169	Nradd	protein_coding	1.53964	0.368211	3.77091	0.002468	0.00690818
ENSMUSG00000098022	330502	Zfp82	protein_coding	1.53952	-0.338886	4.64755	0.000498681	0.00191874
ENSMUSG00000029622	11867	Arpc1b	protein_coding	1.53946	6.56475	10.9562	8.55226e-08	8.09743e-06
ENSMUSG00000021379	15904	Id4	protein_coding	1.53917	1.0408	3.68779	0.00288319	0.00785148
ENSMUSG00000035967	236790	Ints6l	protein_coding	1.53867	3.46198	8.10125	2.43939e-06	4.60112e-05
ENSMUSG00000021948	18753	Prkcd	protein_coding	1.53795	5.13178	8.90975	8.70867e-07	2.50319e-05
ENSMUSG00000027009	16401	Itga4	protein_coding	1.53729	3.94792	4.96282	0.000286915	0.00126102
ENSMUSG00000039410	70673	Prdm16	protein_coding	1.53574	0.64862	2.71426	0.018158	0.0360097
ENSMUSG00000006538	16147	Ihh	protein_coding	1.53513	2.37927	2.50256	0.0270055	0.0503221
ENSMUSG00000032366	22003	Tpm1	protein_coding	1.5351	5.97954	14.1581	4.27908e-09	1.5961e-06
ENSMUSG00000040836	240888	Gpr161	protein_coding	1.53505	-0.713179	3.57883	0.00353774	0.0092352
ENSMUSG00000042249	320129	Grk3	protein_coding	1.53495	3.81321	5.70107	8.29049e-05	0.000498729
ENSMUSG00000046589	72267	Lrrc8e	protein_coding	1.53465	-1.02422	2.26818	0.0416544	0.0724774
ENSMUSG00000069662	17118	Marcks	protein_coding	1.53457	5.07288	10.2214	1.88494e-07	1.25066e-05
ENSMUSG00000021281	21928	Tnfaip2	protein_coding	1.53449	5.26546	7.51388	5.40082e-06	7.61422e-05
ENSMUSG00000031075	101772	Ano1	protein_coding	1.53443	2.71404	4.34044	0.000864846	0.00298692
ENSMUSG00000032802	76650	Srxn1	protein_coding	1.53422	6.51498	13.6296	6.71634e-09	1.99277e-06
ENSMUSG00000030263	16970	Lrmp	protein_coding	1.53249	3.01547	8.57809	1.31742e-06	3.19247e-05
ENSMUSG00000068758	16188	Il3ra	protein_coding	1.53168	2.39349	5.82326	6.80028e-05	0.000433273
ENSMUSG00000022433	27373	Csnk1e	protein_coding	1.53139	4.10934	9.61852	3.7328e-07	1.69797e-05
ENSMUSG00000022178	16475	Ajuba	protein_coding	1.53095	4.13906	6.3552	2.94048e-05	0.000239288
ENSMUSG00000034993	26949	Vat1	protein_coding	1.53077	6.33597	12.9969	1.17642e-08	2.9535e-06
ENSMUSG00000052560	66871	Cpne8	protein_coding	1.53036	2.58812	5.04339	0.000249646	0.00113401
ENSMUSG00000027398	16176	Il1b	protein_coding	1.53005	1.64757	2.83825	0.0143688	0.0295548
ENSMUSG00000038605	229011	Samd10	protein_coding	1.52835	1.73761	5.8878	6.1297e-05	0.000401723
ENSMUSG00000022494	72555	Shisa9	protein_coding	1.52786	0.0189812	4.67992	0.000470887	0.0018367
ENSMUSG00000041642	16565	Kif21b	protein_coding	1.52755	3.46045	8.52288	1.41302e-06	3.34886e-05
ENSMUSG00000001166	114643	Oas1c	protein_coding	1.52702	1.08171	5.24049	0.000178286	0.000875338
ENSMUSG00000044258	13024	Ctla2a	protein_coding	1.52673	1.97808	6.0071	5.06712e-05	0.000349452
ENSMUSG00000094942	100041979	Gm3604	protein_coding	1.52648	-0.87895	2.62534	0.0214627	0.0413695
ENSMUSG00000019528	27357	Gyg	protein_coding	1.526	3.39271	11.3072	5.95329e-08	6.54287e-06
ENSMUSG00000031209	15203	Heph	protein_coding	1.52597	1.6584	4.92199	0.000307981	0.00133268
ENSMUSG00000050315	118449	Synpo2	protein_coding	1.52581	0.597663	3.7127	0.0027518	0.00754564
ENSMUSG00000093661	66892	Eif4e3	protein_coding	1.52527	3.93215	3.95902	0.00173945	0.00520567
ENSMUSG00000004044	19285	Cavin1	protein_coding	1.52522	4.31818	8.30074	1.87935e-06	3.95087e-05
ENSMUSG00000019303	19183	Psmc3ip	protein_coding	1.52478	-0.0899525	4.16282	0.00119517	0.00384688
ENSMUSG00000045733	212518	Sprn	protein_coding	1.52146	1.83142	4.68993	0.000462623	0.00181531
ENSMUSG00000054203	226695	Ifi205	protein_coding	1.52045	1.45222	4.11118	0.00131386	0.00414811
ENSMUSG00000021701	20620	Plk2	protein_coding	1.51987	4.34667	6.39857	2.75092e-05	0.000228602
ENSMUSG00000044646	207259	Zbtb7c	protein_coding	1.51952	0.742217	3.22312	0.00692846	0.0161693
ENSMUSG00000022371	12818	Col14a1	protein_coding	1.51923	6.79648	6.07131	4.57739e-05	0.000327082
ENSMUSG00000025888	12362	Casp1	protein_coding	1.51764	2.89166	5.58173	0.000100811	0.000576978
ENSMUSG00000030703	68616	Gdpd3	protein_coding	1.51656	-0.773632	3.2292	0.00684915	0.0160014
ENSMUSG00000008318	320100	Relt	protein_coding	1.51653	0.315082	3.38226	0.00512591	0.0125763
ENSMUSG00000071547	70021	Nt5dc2	protein_coding	1.51473	3.64376	7.5197	5.3574e-06	7.57755e-05
ENSMUSG00000020589	76820	Cyria	protein_coding	1.51347	3.47322	6.43732	2.59251e-05	0.000218215
ENSMUSG00000025758	20873	Plk4	protein_coding	1.5111	1.57033	5.20925	0.000187989	0.000912003
ENSMUSG00000040703	74134	Cyp2s1	protein_coding	1.51071	-0.244668	2.99103	0.0107591	0.0231291
ENSMUSG00000013698	18611	Pea15a	protein_coding	1.51061	5.4855	9.68083	3.47296e-07	1.6178e-05
ENSMUSG00000012519	74568	Mlkl	protein_coding	1.50799	3.28777	6.11562	4.26875e-05	0.000310638
ENSMUSG00000041420	17537	Meis3	protein_coding	1.50797	1.71329	4.85738	0.000344677	0.00145061
ENSMUSG00000019590	13056	Cyb561	protein_coding	1.50795	3.36344	5.6889	8.45679e-05	0.000506437
ENSMUSG00000049588	52570	Ccdc69	protein_coding	1.50776	-0.645117	2.92426	0.0122103	0.0256608
ENSMUSG00000103567	93713	Pcdhga5	protein_coding	1.50692	-0.560177	2.6176	0.0217768	0.0418821
ENSMUSG00000029674	16885	Limk1	protein_coding	1.50573	2.78831	7.86926	3.3227e-06	5.59868e-05
ENSMUSG00000020100	71279	Slc29a3	protein_coding	1.50562	3.8797	6.2731	3.33817e-05	0.000261113
ENSMUSG00000036136	104943	Fam110c	protein_coding	1.50546	0.626271	2.38282	0.0337309	0.0607433
ENSMUSG00000034459	15957	Ifit1	protein_coding	1.50492	4.17261	3.32371	0.00572639	0.0137955
ENSMUSG00000009013	56455	Dynll1	protein_coding	1.50385	4.64536	8.73795	1.07758e-06	2.8192e-05
ENSMUSG00000024030	11307	Abcg1	protein_coding	1.50335	4.52581	6.16965	3.92189e-05	0.000292406
ENSMUSG00000021226	171210	Acot2	protein_coding	1.50204	3.9331	2.2617	0.042151	0.0731855
ENSMUSG00000036304	332175	Zdhhc23	protein_coding	1.49837	0.426477	4.55122	0.000591948	0.00218858
ENSMUSG00000041842	229474	Fhdc1	protein_coding	1.49789	-0.430819	3.97488	0.00168913	0.00508687
ENSMUSG00000025001	15201	Hells	protein_coding	1.49673	1.76476	3.34899	0.00545887	0.0132513
ENSMUSG00000063838	58804	Cdc42ep5	protein_coding	1.49469	1.94052	3.78266	0.00241443	0.00679612
ENSMUSG00000050447	320343	Lypd6	protein_coding	1.49438	-0.0295697	3.24655	0.00662758	0.0155841
ENSMUSG00000035314	233552	Gdpd5	protein_coding	1.49263	1.35835	4.59047	0.000551929	0.00207291
ENSMUSG00000037499	66208	Nenf	protein_coding	1.49187	3.20666	10.8458	9.60353e-08	8.58727e-06
ENSMUSG00000021190	19141	Lgmn	protein_coding	1.49009	7.27156	9.01165	7.68636e-07	2.36107e-05
ENSMUSG00000104713	100702	Gbp6	protein_coding	1.48871	4.78716	3.59015	0.00346321	0.00907329
ENSMUSG00000047181	217125	Samd14	protein_coding	1.4877	1.55523	4.91743	0.000310431	0.00133946
ENSMUSG00000022505	13731	Emp2	protein_coding	1.48764	5.11039	6.40663	2.71716e-05	0.000226083
ENSMUSG00000057058	78473	Skap1	protein_coding	1.48553	-0.386161	3.25026	0.00658106	0.0154999
ENSMUSG00000048442	66528	Smim5	protein_coding	1.48542	-0.909588	2.32855	0.0372833	0.0661287
ENSMUSG00000051682	224840	Treml4	protein_coding	1.48383	3.35828	7.17653	8.68862e-06	0.000103212
ENSMUSG00000027318	110751	Adam33	protein_coding	1.48311	1.46743	4.62061	0.000523118	0.00199163
ENSMUSG00000040268	101476	Plekha1	protein_coding	1.48248	4.43527	7.67121	4.34761e-06	6.63836e-05
ENSMUSG00000022309	11600	Angpt1	protein_coding	1.48219	0.898463	3.0185	0.010213	0.0221554
ENSMUSG00000031750	76527	Il34	protein_coding	1.48181	1.81874	4.85141	0.000348288	0.00146338
ENSMUSG00000031907	22751	Zfp90	protein_coding	1.48132	2.28481	5.52737	0.000110276	0.000617083
ENSMUSG00000002603	21803	Tgfb1	protein_coding	1.48112	4.59379	8.37844	1.69987e-06	3.76771e-05
ENSMUSG00000068566	50918	Myadm	protein_coding	1.48079	5.90198	8.35344	1.75555e-06	3.80344e-05
ENSMUSG00000031875	68119	Cmtm3	protein_coding	1.48055	4.51505	8.97545	8.03397e-07	2.40008e-05
ENSMUSG00000062591	22153	Tubb4a	protein_coding	1.48047	-0.234212	4.13044	0.00126823	0.00403133
ENSMUSG00000034910	72135	Pygo1	protein_coding	1.47953	-0.388211	1.81751	0.093047	0.14328
ENSMUSG00000038178	215113	Slc43a2	protein_coding	1.47825	5.43291	5.86513	6.35688e-05	0.000412881
ENSMUSG00000047281	55948	Sfn	protein_coding	1.47484	1.29645	5.38714	0.000139264	0.000735583
ENSMUSG00000002058	22248	Unc119	protein_coding	1.47464	3.28262	7.93048	3.06062e-06	5.29926e-05
ENSMUSG00000006675	74443	P4htm	protein_coding	1.47285	-0.765788	2.93458	0.0119738	0.0252453
ENSMUSG00000041440	235533	Gk5	protein_coding	1.47279	-0.893026	2.59573	0.0226884	0.043348
ENSMUSG00000034783	246278	Cd207	protein_coding	1.47206	3.2242	3.56734	0.00361503	0.00940125
ENSMUSG00000081058	97114	H3c15	protein_coding	1.47082	0.666043	3.18052	0.00751127	0.0172672
ENSMUSG00000029094	70292	Afap1	protein_coding	1.46952	1.84335	4.05254	0.00146351	0.00453611
ENSMUSG00000037341	236727	Slc9a7	protein_coding	1.46934	-0.966513	1.78577	0.0982731	0.150176
ENSMUSG00000059173	18573	Pde1a	protein_coding	1.46764	2.62166	7.1478	9.05375e-06	0.000106101
ENSMUSG00000028702	19366	Rad54l	protein_coding	1.46669	0.912353	4.91736	0.000310473	0.00133946
ENSMUSG00000027223	19099	Mapk8ip1	protein_coding	1.46637	2.21533	4.6123	0.000530898	0.00201128
ENSMUSG00000058099	74039	Nfam1	protein_coding	1.46595	4.43601	6.46005	2.5041e-05	0.000212971
ENSMUSG00000070390	637515	Nlrp1b	protein_coding	1.46564	1.33166	5.36045	0.000145634	0.000758984
ENSMUSG00000073176	78619	Zfp449	protein_coding	1.46564	0.145878	4.61869	0.000524904	0.00199468
ENSMUSG00000036902	74513	Neto2	protein_coding	1.46548	-0.234853	3.86057	0.00208814	0.00604851
ENSMUSG00000062939	20849	Stat4	protein_coding	1.46317	0.339271	3.63502	0.00318324	0.00846895
ENSMUSG00000020737	15374	Jpt1	protein_coding	1.46244	4.47953	12.0357	2.88954e-08	4.54494e-06
ENSMUSG00000042129	213391	Rassf4	protein_coding	1.46173	4.24784	6.39241	2.77705e-05	0.000229968
ENSMUSG00000074865	77117	Zfp934	protein_coding	1.46156	0.051276	3.82851	0.00221654	0.00634304
ENSMUSG00000038079	381259	Tmem237	protein_coding	1.46138	2.42825	5.65598	8.92412e-05	0.000525979
ENSMUSG00000064210	105722	Ano6	protein_coding	1.46093	4.4426	6.1297	4.17535e-05	0.000305545
ENSMUSG00000037661	71862	Gpr160	protein_coding	1.45983	0.0186614	3.74487	0.00259105	0.0071894
ENSMUSG00000042644	16440	Itpr3	protein_coding	1.4598	2.99664	3.98999	0.0016426	0.004971
ENSMUSG00000006585	67177	Cdt1	protein_coding	1.45899	2.85708	6.16785	3.93294e-05	0.000293062
ENSMUSG00000034949	103406	Zfr2	protein_coding	1.45864	-0.228175	3.41424	0.00482521	0.0119918
ENSMUSG00000069892	245240	9930111J21Rik2	protein_coding	1.45797	2.9248	3.87003	0.00205173	0.00595891
ENSMUSG00000033192	270084	Lpcat2	protein_coding	1.45777	2.83879	5.38202	0.000140464	0.000740612
ENSMUSG00000030084	18844	Plxna1	protein_coding	1.45769	5.15153	8.33253	1.8036e-06	3.85823e-05
ENSMUSG00000014599	12977	Csf1	protein_coding	1.45691	4.93235	7.10042	9.69177e-06	0.000111942
ENSMUSG00000031360	55936	Ctps2	protein_coding	1.45653	4.08415	8.84867	9.39042e-07	2.60834e-05
ENSMUSG00000044350	210808	Lacc1	protein_coding	1.45603	4.46244	5.32409	0.000154812	0.000791957
ENSMUSG00000037035	16324	Inhbb	protein_coding	1.4558	2.02028	3.60778	0.0033503	0.00882353
ENSMUSG00000024992	110855	Pde6c	protein_coding	1.45563	-0.317925	2.41088	0.0320238	0.0580767
ENSMUSG00000072694	66236	1500011B03Rik	protein_coding	1.45502	1.31101	4.8814	0.000330528	0.00140693
ENSMUSG00000037738	330721	Nek5	protein_coding	1.45467	-0.864805	3.52787	0.00389399	0.0100308
ENSMUSG00000031387	19703	Renbp	protein_coding	1.45433	3.33968	7.85795	3.37369e-06	5.62498e-05
ENSMUSG00000109946	100504116	Brd3os	protein_coding	1.45416	-0.0522757	3.31979	0.00576903	0.0138863
ENSMUSG00000052384	224109	Nrros	protein_coding	1.45378	3.93726	7.60074	4.78949e-06	7.08057e-05
ENSMUSG00000062783	114564	Csprs	protein_coding	1.45245	0.959759	4.37032	0.000819335	0.0028575
ENSMUSG00000079560	15400	Hoxa3	protein_coding	1.45221	0.100129	2.68018	0.0193609	0.0380085
ENSMUSG00000042156	66573	Dzip1	protein_coding	1.45077	0.713048	5.87596	6.24726e-05	0.000407382
ENSMUSG00000037313	21335	Tacc3	protein_coding	1.44974	2.06799	7.37708	6.53815e-06	8.49309e-05
ENSMUSG00000020142	55963	Slc1a4	protein_coding	1.44866	3.15347	4.09039	0.00136503	0.00428067
ENSMUSG00000002228	71887	Ppm1j	protein_coding	1.44768	-0.47433	2.89861	0.0128179	0.0267997
ENSMUSG00000031271	331535	Serpina7	protein_coding	1.44716	5.9528	5.44137	0.000127204	0.000687072
ENSMUSG00000070031	434484	Sp140	protein_coding	1.44652	2.92744	5.84374	6.57952e-05	0.00042334
ENSMUSG00000046157	268567	Tmem229b	protein_coding	1.44573	2.60713	6.36731	2.88624e-05	0.000236831
ENSMUSG00000026335	18484	Pam	protein_coding	1.44529	5.58773	7.09353	9.78847e-06	0.00011249
ENSMUSG00000022114	24064	Spry2	protein_coding	1.44392	0.767389	4.82224	0.000366527	0.00152632
ENSMUSG00000030322	17193	Mbd4	protein_coding	1.44351	1.63936	5.19289	0.000193293	0.000932535
ENSMUSG00000004038	14864	Gstm3	protein_coding	1.44316	7.28291	5.0715	0.000237866	0.00109326
ENSMUSG00000028766	11647	Alpl	protein_coding	1.44224	5.36387	8.96439	8.1436e-07	2.40609e-05
ENSMUSG00000038740	72543	Mvb12b	protein_coding	1.44183	2.94787	5.01588	0.00026177	0.00117316
ENSMUSG00000037892	73173	Pcdh18	protein_coding	1.44142	-0.170277	2.80736	0.0152325	0.0310865
ENSMUSG00000030401	20167	Rtn2	protein_coding	1.44116	-0.0420954	3.86909	0.00205532	0.00596538
ENSMUSG00000036533	260409	Cdc42ep3	protein_coding	1.44076	1.77779	5.54875	0.000106446	0.000601321
ENSMUSG00000040483	327959	Xaf1	protein_coding	1.43996	3.39238	4.49245	0.000657599	0.00238339
ENSMUSG00000002033	12502	Cd3g	protein_coding	1.43995	0.602011	3.85132	0.00212439	0.00613177
ENSMUSG00000053702	74103	Nebl	protein_coding	1.43854	-0.067515	2.43486	0.0306306	0.0559854
ENSMUSG00000051444	241950	Bbs12	protein_coding	1.43848	0.0967982	3.24139	0.00669266	0.0157004
ENSMUSG00000048120	12495	Entpd1	protein_coding	1.43813	3.8264	4.76618	0.000404413	0.00163912
ENSMUSG00000057329	12043	Bcl2	protein_coding	1.43774	2.17909	5.15606	0.000205809	0.000978097
ENSMUSG00000043421	69573	Hilpda	protein_coding	1.43688	1.56404	4.85023	0.00034901	0.00146553
ENSMUSG00000079227	12774	Ccr5	protein_coding	1.43628	3.84537	3.54349	0.00378109	0.00979601
ENSMUSG00000024053	246707	Emilin2	protein_coding	1.43622	3.16266	5.02069	0.000259607	0.00116546
ENSMUSG00000021665	15212	Hexb	protein_coding	1.4362	5.21508	4.59226	0.000550172	0.00206869
ENSMUSG00000034947	217203	Tmem106a	protein_coding	1.43618	4.7358	10.5713	1.2866e-07	9.82257e-06
ENSMUSG00000040613	11810	Apobec1	protein_coding	1.43532	5.10129	11.3592	5.64665e-08	6.41018e-06
ENSMUSG00000049037	269799	Clec4a1	protein_coding	1.4346	2.7723	3.04301	0.00974926	0.0213372
ENSMUSG00000032289	207596	Thsd4	protein_coding	1.43244	1.17567	3.2685	0.00635751	0.0150685
ENSMUSG00000066000	112422	Zfp979	protein_coding	1.42999	-0.218317	2.15542	0.0511485	0.086283
ENSMUSG00000048521	80901	Cxcr6	protein_coding	1.42984	0.668604	2.90512	0.012661	0.0265026
ENSMUSG00000004951	15507	Hspb1	protein_coding	1.42816	4.30236	6.13735	4.1255e-05	0.00030377
ENSMUSG00000062825	11465	Actg1	protein_coding	1.42688	8.08646	6.65658	1.86043e-05	0.000174357
ENSMUSG00000020806	217344	Rhbdf2	protein_coding	1.42562	4.63567	9.0505	7.33096e-07	2.32861e-05
ENSMUSG00000003283	15162	Hck	protein_coding	1.42478	3.92229	3.81246	0.00228385	0.00650713
ENSMUSG00000031880	56437	Rrad	protein_coding	1.42404	-0.308117	2.83538	0.0144469	0.0296828
ENSMUSG00000027219	269346	Slc28a2	protein_coding	1.42395	1.86274	5.20184	0.000190371	0.000920819
ENSMUSG00000026103	14660	Gls	protein_coding	1.42326	3.65328	4.92428	0.00030676	0.00132783
ENSMUSG00000032094	12500	Cd3d	protein_coding	1.4231	-0.272226	3.38952	0.00505596	0.0124468
ENSMUSG00000025997	22779	Ikzf2	protein_coding	1.42257	-0.302252	3.10174	0.00872165	0.0194634
ENSMUSG00000031451	14456	Gas6	protein_coding	1.42153	6.57658	3.41143	0.00485089	0.0120396
ENSMUSG00000041329	11932	Atp1b2	protein_coding	1.42113	-0.161236	3.19304	0.00733501	0.0169394
ENSMUSG00000056394	16881	Lig1	protein_coding	1.42112	2.93932	4.93855	0.00029925	0.0013005
ENSMUSG00000027333	228608	Smox	protein_coding	1.42021	2.55807	5.24955	0.000175568	0.000865894
ENSMUSG00000055782	26874	Abcd2	protein_coding	1.41878	4.72945	1.90301	0.0801961	0.126201
ENSMUSG00000062012	22654	Zfp13	protein_coding	1.41848	0.70672	3.53383	0.00385047	0.00993045
ENSMUSG00000029330	74596	Cds1	protein_coding	1.41735	0.65434	5.09085	0.000230096	0.00106597
ENSMUSG00000053886	72281	Sh2d4a	protein_coding	1.41701	3.04723	4.13997	0.00124627	0.00397509
ENSMUSG00000038534	71240	Osbpl7	protein_coding	1.41639	2.17637	5.05106	0.000246371	0.00112382
ENSMUSG00000054404	327978	Slfn5	protein_coding	1.41466	5.12467	7.3936	6.38817e-06	8.38166e-05
ENSMUSG00000030020	243548	Prickle2	protein_coding	1.41409	1.71966	4.60182	0.000540891	0.00204156
ENSMUSG00000022211	268747	Carmil3	protein_coding	1.41374	-0.613028	3.21824	0.00699284	0.0163108
ENSMUSG00000033436	67416	Armcx2	protein_coding	1.41252	2.36768	6.00813	5.05886e-05	0.000349436
ENSMUSG00000060509	23832	Xcr1	protein_coding	1.4117	0.553371	3.99704	0.00162131	0.00492695
ENSMUSG00000048537	102693	Phldb1	protein_coding	1.4107	4.02479	8.79918	9.9846e-07	2.69544e-05
ENSMUSG00000004665	12798	Cnn2	protein_coding	1.40833	3.81368	7.23263	8.02015e-06	9.72993e-05
ENSMUSG00000037731	230787	Themis2	protein_coding	1.40802	3.988	5.01589	0.000261761	0.00117316
ENSMUSG00000022048	12934	Dpysl2	protein_coding	1.40792	2.55185	4.65972	0.000488036	0.00189163
ENSMUSG00000031517	234267	Gpm6a	protein_coding	1.4078	1.23729	3.10653	0.00864268	0.0193379
ENSMUSG00000033721	57257	Vav3	protein_coding	1.40662	1.62457	4.68404	0.000467467	0.00182663
ENSMUSG00000021068	18080	Nin	protein_coding	1.40599	3.03439	7.64248	4.52226e-06	6.8535e-05
ENSMUSG00000029581	14086	Fscn1	protein_coding	1.40595	3.39863	6.06973	4.58885e-05	0.000327542
ENSMUSG00000001334	384061	Fndc5	protein_coding	1.40552	0.285171	2.8302	0.0145891	0.0299325
ENSMUSG00000000385	50528	Tmprss2	protein_coding	1.40515	3.21926	3.68158	0.00291696	0.00791046
ENSMUSG00000028289	13841	Epha7	protein_coding	1.40375	1.80482	5.71454	8.11053e-05	0.000490952
ENSMUSG00000017146	12189	Brca1	protein_coding	1.40319	2.10226	3.22325	0.00692672	0.0161681
ENSMUSG00000032691	216799	Nlrp3	protein_coding	1.40315	1.36171	6.77241	1.56539e-05	0.000154468
ENSMUSG00000029413	67111	Naaa	protein_coding	1.40226	3.13843	5.32655	0.000154171	0.000789913
ENSMUSG00000032369	22038	Plscr1	protein_coding	1.39784	4.93168	14.6071	2.95164e-09	1.36842e-06
ENSMUSG00000021903	78754	Galnt15	protein_coding	1.39617	2.30618	3.71889	0.00272006	0.00747116
ENSMUSG00000070476	71532	Fam217b	protein_coding	1.39255	0.743427	3.42501	0.00472803	0.0117907
ENSMUSG00000022122	13618	Ednrb	protein_coding	1.39225	4.62647	4.7117	0.000445165	0.00175844
ENSMUSG00000026566	68481	Mpzl1	protein_coding	1.39199	2.01634	3.87546	0.0020311	0.00590557
ENSMUSG00000053414	26559	Hunk	protein_coding	1.39196	2.40994	4.92643	0.000305614	0.00132331
ENSMUSG00000021318	14634	Gli3	protein_coding	1.39163	0.0279601	3.14024	0.00810757	0.0183375
ENSMUSG00000031669	78833	Gins3	protein_coding	1.39157	0.400098	4.31985	0.000897732	0.00307205
ENSMUSG00000003206	50498	Ebi3	protein_coding	1.39148	0.788015	4.58842	0.000553951	0.00207751
ENSMUSG00000021087	104001	Rtn1	protein_coding	1.39036	1.90827	3.60759	0.00335153	0.00882498
ENSMUSG00000034401	67946	Spata6	protein_coding	1.38913	1.8449	6.75666	1.60241e-05	0.000156938
ENSMUSG00000019564	13496	Arid3a	protein_coding	1.38875	1.7395	4.6693	0.000479821	0.00186542
ENSMUSG00000019975	67454	Ikbip	protein_coding	1.38754	2.58004	6.4266	2.63536e-05	0.000220949
ENSMUSG00000030830	16408	Itgal	protein_coding	1.38676	5.41897	5.56588	0.000103479	0.000589408
ENSMUSG00000006344	23887	Ggt5	protein_coding	1.38529	2.20068	4.33716	0.000869997	0.00300154
ENSMUSG00000019088	69537	Dnase1l1	protein_coding	1.38521	3.31548	6.50741	2.32996e-05	0.000203871
ENSMUSG00000028883	20346	Sema3a	protein_coding	1.38465	-0.761471	2.70231	0.0185712	0.0366678
ENSMUSG00000001281	16421	Itgb7	protein_coding	1.38439	2.3659	4.61268	0.000530545	0.00201052
ENSMUSG00000009418	215690	Nav1	protein_coding	1.38347	4.04089	5.91993	5.82223e-05	0.000387415
ENSMUSG00000052151	50784	Plpp2	protein_coding	1.38273	4.85034	9.33816	5.18805e-07	1.98934e-05
ENSMUSG00000014158	63873	Trpv4	protein_coding	1.38186	0.783752	4.3307	0.000880251	0.00302891
ENSMUSG00000022043	66854	Trim35	protein_coding	1.38147	3.70028	4.86997	0.000337183	0.00142595
ENSMUSG00000054641	70945	Mmrn1	protein_coding	1.38096	0.0640881	2.03329	0.0637015	0.103979
ENSMUSG00000003573	26558	Homer3	protein_coding	1.38034	2.27821	5.29538	0.000162484	0.000820274
ENSMUSG00000034613	319468	Ppm1h	protein_coding	1.37951	3.15264	5.18576	0.000195651	0.000941476
ENSMUSG00000039470	70546	Zdhhc2	protein_coding	1.37862	0.329259	3.85222	0.00212082	0.00612551
ENSMUSG00000051146	73047	Camk2n2	protein_coding	1.37717	1.00054	4.00362	0.00160172	0.00487763
ENSMUSG00000075122	12519	Cd80	protein_coding	1.37691	-0.102538	3.65561	0.00306252	0.00820295
ENSMUSG00000020009	15979	Ifngr1	protein_coding	1.37495	5.39296	10.0847	2.19448e-07	1.30829e-05
ENSMUSG00000032449	192287	Slc25a36	protein_coding	1.37472	3.30569	6.01958	4.96775e-05	0.000344419
ENSMUSG00000070034	109032	Sp110	protein_coding	1.37372	3.03193	6.22649	3.58888e-05	0.000274958
ENSMUSG00000024302	13527	Dtna	protein_coding	1.37334	-0.743527	2.48969	0.0276612	0.0513461
ENSMUSG00000095595	73385	Fam177a	protein_coding	1.37311	3.09055	5.53077	0.000109657	0.0006152
ENSMUSG00000026604	19250	Ptpn14	protein_coding	1.37304	2.68114	3.80671	0.00230848	0.00656299
ENSMUSG00000054717	97165	Hmgb2	protein_coding	1.3722	3.56104	8.32532	1.82048e-06	3.86635e-05
ENSMUSG00000031788	16582	Kifc3	protein_coding	1.37127	5.36588	5.96757	5.39588e-05	0.000367211
ENSMUSG00000054951	71583	9130008F23Rik	protein_coding	1.37101	-0.631533	2.22039	0.0454547	0.0780518
ENSMUSG00000032221	17427	Mns1	protein_coding	1.36958	-0.898793	1.85738	0.0868395	0.135108
ENSMUSG00000052160	104759	Pld4	protein_coding	1.36827	4.73039	4.62791	0.000516372	0.00197112
ENSMUSG00000045868	74558	Gvin1	protein_coding	1.36765	5.85075	6.31454	3.1308e-05	0.000249955
ENSMUSG00000036036	22715	Zfp57	protein_coding	1.36725	0.236713	4.91555	0.00031145	0.00134191
ENSMUSG00000098557	239217	Kctd12	protein_coding	1.36611	5.20019	5.7554	7.5894e-05	0.000469684
ENSMUSG00000040584	18671	Abcb1a	protein_coding	1.36489	4.00907	2.79692	0.0155362	0.0316074
ENSMUSG00000025008	67590	Tctn3	protein_coding	1.36346	1.16649	4.79134	0.000386928	0.00158568
ENSMUSG00000039899	14190	Fgl2	protein_coding	1.36292	3.25203	4.14058	0.00124487	0.00397355
ENSMUSG00000033768	18190	Nrxn2	protein_coding	1.36282	2.18827	7.08614	9.89333e-06	0.000112999
ENSMUSG00000047712	338362	Ust	protein_coding	1.36132	1.23556	2.99486	0.0106812	0.0229876
ENSMUSG00000029234	21982	Tmem165	protein_coding	1.36034	4.00515	8.99555	7.83889e-07	2.37143e-05
ENSMUSG00000060206	242466	Zfp462	protein_coding	1.36029	0.175745	2.85531	0.0139126	0.0286962
ENSMUSG00000032577	102626	Mapkapk3	protein_coding	1.35913	3.20662	6.90558	1.28632e-05	0.000135208
ENSMUSG00000037111	73251	Setd7	protein_coding	1.35891	4.41616	6.92726	1.24613e-05	0.000132262
ENSMUSG00000070604	75690	Vsig10l	protein_coding	1.35875	1.18284	7.20132	8.38622e-06	0.000100316
ENSMUSG00000050271	244418	Prag1	protein_coding	1.35747	1.16815	3.9091	0.00190808	0.00561035
ENSMUSG00000032006	71785	Pdgfd	protein_coding	1.35483	2.13968	2.77655	0.0161454	0.0326738
ENSMUSG00000039997	15950	Ifi203	protein_coding	1.35466	4.90521	6.48432	2.41319e-05	0.000208223
ENSMUSG00000012428	117167	Steap4	protein_coding	1.35442	7.98335	9.64462	3.62149e-07	1.66474e-05
ENSMUSG00000040183	140577	Ankrd6	protein_coding	1.35424	-0.0895587	3.01057	0.0103677	0.0224387
ENSMUSG00000004207	19156	Psap	protein_coding	1.35265	10.2653	8.29189	1.90104e-06	3.95702e-05
ENSMUSG00000003849	18104	Nqo1	protein_coding	1.35263	3.45634	6.55971	2.15247e-05	0.000191943
ENSMUSG00000032192	14697	Gnb5	protein_coding	1.35236	0.452158	3.33123	0.00564547	0.0136409
ENSMUSG00000005124	22402	Ccn4	protein_coding	1.35154	1.38352	4.47087	0.000683566	0.00246722
ENSMUSG00000031298	237175	Adgrg2	protein_coding	1.35129	1.3279	2.63049	0.0212562	0.0410187
ENSMUSG00000028862	53608	Map3k6	protein_coding	1.35062	2.1266	4.42226	0.000746018	0.00264942
ENSMUSG00000031756	72155	Cenpn	protein_coding	1.34951	0.268481	3.82827	0.00221755	0.00634455
ENSMUSG00000028961	110208	Pgd	protein_coding	1.34846	6.28054	10.8391	9.67127e-08	8.58901e-06
ENSMUSG00000004609	12489	Cd33	protein_coding	1.34652	2.01894	4.75674	0.000411189	0.00165886
ENSMUSG00000039126	353211	Prune2	protein_coding	1.34626	0.991312	1.94592	0.0743746	0.118352
ENSMUSG00000026315	20725	Serpinb8	protein_coding	1.34531	2.44059	3.97128	0.00170041	0.00511258
ENSMUSG00000053746	329384	Ptrh1	protein_coding	1.34508	0.595473	4.1735	0.00117204	0.00379018
ENSMUSG00000045826	19265	Ptprcap	protein_coding	1.34422	0.583711	3.19801	0.00726633	0.0168314
ENSMUSG00000056608	109151	Chd9	protein_coding	1.34368	8.03037	4.48639	0.000664788	0.00240544
ENSMUSG00000022199	59049	Slc22a17	protein_coding	1.34332	1.45944	4.5158	0.000630659	0.00230882
ENSMUSG00000041859	17215	Mcm3	protein_coding	1.34279	3.73452	4.87484	0.000334334	0.00141904
ENSMUSG00000035158	17342	Mitf	protein_coding	1.34248	2.86964	5.55588	0.0001052	0.000595828
ENSMUSG00000056131	109785	Pgm3	protein_coding	1.34231	4.96575	6.92545	1.24944e-05	0.000132505
ENSMUSG00000041577	116847	Prelp	protein_coding	1.34055	6.58721	5.66272	8.82624e-05	0.000521151
ENSMUSG00000021322	27052	Aoah	protein_coding	1.33904	2.12314	4.04485	0.0014844	0.00459186
ENSMUSG00000043015	227094	Nemp2	protein_coding	1.33827	0.99595	5.45549	0.000124248	0.00067417
ENSMUSG00000041351	110351	Rap1gap	protein_coding	1.33773	3.73064	5.30028	0.000161148	0.000816051
ENSMUSG00000014786	277973	Slc9a5	protein_coding	1.33744	0.367092	4.12648	0.00127749	0.00405571
ENSMUSG00000001034	23939	Mapk7	protein_coding	1.33734	2.68915	4.74042	0.000423176	0.0016905
ENSMUSG00000037012	15275	Hk1	protein_coding	1.33651	3.55857	4.98488	0.000276166	0.00122091
ENSMUSG00000030708	69387	Dnajb13	protein_coding	1.33626	-0.157798	4.74791	0.00041763	0.00167604
ENSMUSG00000023232	230779	Serinc2	protein_coding	1.33557	3.64112	6.68283	1.78876e-05	0.00017033
ENSMUSG00000002980	57278	Bcam	protein_coding	1.33473	3.40062	4.32206	0.00089415	0.00306462
ENSMUSG00000049382	16691	Krt8	protein_coding	1.33357	8.76485	10.1681	1.99976e-07	1.27586e-05
ENSMUSG00000020668	16570	Kif3c	protein_coding	1.33247	2.02166	4.05639	0.00145317	0.00451264
ENSMUSG00000043391	72190	2510009E07Rik	protein_coding	1.33158	4.17059	6.18126	3.85132e-05	0.000288959
ENSMUSG00000074342	433638	I830077J02Rik	protein_coding	1.3312	0.479549	4.10106	0.00133853	0.0042087
ENSMUSG00000078994	72807	Zfp429	protein_coding	1.33057	1.23313	4.17389	0.00117119	0.00378838
ENSMUSG00000074867	630579	Zfp808	protein_coding	1.33018	-0.208569	3.10376	0.00868833	0.0194023
ENSMUSG00000029135	14284	Fosl2	protein_coding	1.32947	4.32738	6.53063	2.24932e-05	0.000198545
ENSMUSG00000040502	216438	Marchf9	protein_coding	1.32946	0.459292	3.52094	0.00394517	0.0101346
ENSMUSG00000059713	53902	Rcan3	protein_coding	1.32907	2.18703	4.94093	0.000298014	0.00129629
ENSMUSG00000024678	66607	Ms4a4d	protein_coding	1.32878	2.96832	5.38681	0.000139341	0.000735583
[truncated: 11,056 more rows]
